# Supplementary material for: A native conjugative plasmid confers potential selective advantages to plant growth-promoting Bacillus velezensis strain GH1-13
Source: Commun Biol. 2021 May 14;4:582. doi: 10.1038/s42003-021-02107-z (PMC8121941; doi:10.1038/s42003-021-02107-z)
Supplement: Supplementary file 4 — Supplementary Data 1 [file 42003_2021_2107_MOESM4_ESM.xls]

## Sheet: Supplementary Data1
Supplementary Data 1. BLAST analysis results for protein-coding DNA sequences in pBV71
NCBI protein ID	polarity	start	end	The most similar protein ID [source]	Description	Coverage	Identity	E-value
WP_154066702.1	+	105	266	WP_171900846.1 [Bacillus subtilis]	hypothetical protein	1	0.87	2e-25
WP_077721590.1	+	278	592	WP_069479630.1 [Bacillus subtilis]	hypothetical protein	1	0.73	2e-46
WP_154066703.1	+	664	1788	WP_171900845.1 [Bacillus subtilis]	tetratricopeptide repeat protein	1	0.9	0
WP_077721591.1	-	1963	2601	WP_069479628.1 [Bacillus subtilis]	hypothetical protein	1	0.93	2e-143
WP_077721592.1	+	2955	3284	WP_069479627.1 [Bacillus subtilis]	hypothetical protein	1	0.93	1e-67
WP_077721593.1	+	3284	3640	WP_069479626.1 [Bacillus subtilis]	hypothetical protein	1	0.86	2e-64
WP_077721595.1	+	3926	4291	WP_069479626.1 [Bacillus subtilis]	hypothetical protein	0.9	0.59	3e-33
WP_154066704.1	+	4876	5091	WP_069479617.1 [Bacillus subtilis]	hypothetical protein	1	0.61	2e-20
WP_059293797.1	+	5481	5807	KUP30290.1 [Bacillus halotolerans]	hypothetical protein	1	1	2e-74
WP_077721598.1	+	5844	6074	WP_102422155.1 [Bacillus amyloliquefaciens]	hypothetical protein	1	0.99	3e-47
WP_077721599.1	+	6106	6360	WP_125122829.1 [Bacillus amyloliquefaciens]	hypothetical protein	1	0.98	4e-51
WP_077721600.1	+	6516	6740	WP_072692936.1 [Bacillus subtilis group]	hypothetical protein	1	0.89	3e-43
WP_077721601.1	+	6764	6946	WP_072692935.1 [Bacillus subtilis]	hypothetical protein	0.91	0.85	5e-26
WP_077721602.1	+	7122	7373	WP_059293792.1 [MULTISPECIES Bacillus]	hypothetical protein	1	0.98	1e-54
WP_077721603.1	+	7402	7680	WP_153256852.1 [Bacillus subtilis]	hypothetical protein	0.98	0.92	3e-53
WP_077721604.1	+	7712	7972	WP_101860455.1 [Bacillus halotolerans]	hypothetical protein	1	0.97	9e-55
WP_077721605.1	+	8088	8798	WP_094246768.1 [Bacillus velezensis]	hypothetical protein	1	0.99	1e-171
WP_077721606.1	+	8803	9066	WP_094247871.1 [Bacillus velezensis]	hypothetical protein	1	0.99	1e-57
WP_077721607.1	+	9220	9507	WP_114523538.1 [Bacillus subtilis]	hypothetical protein	1	0.91	7e-56
WP_077721608.1	+	9542	9781	WP_041482528.1 [Bacillus velezensis]	hypothetical protein	1	0.96	1e-48
WP_077721609.1	+	9781	10053	WP_094295800.1 [Bacillus velezensis]	DUF4176 domain-containing protein	1	0.91	3e-52
WP_077721610.1	+	10091	10384	WP_077721619.1 [Bacillus velezensis]	hypothetical protein	0.94	0.88	2e-49
WP_077721611.1	+	10655	11107	WP_069479611.1 [Bacillus subtilis]	hypothetical protein	0.95	0.78	2e-72
WP_077721612.1	+	11312	12781	WP_096891829.1 [Bacillus glycinifermentans]	SIR2 family protein	1	0.93	0
WP_077721613.1	+	12771	13379	WP_096891828.1 [Bacillus glycinifermentans]	TIR domain-containing protein	1	0.94	2e-139
WP_154066705.1	+	13402	13542	WP_171900842.1 [Bacillus cereus]	hypothetical protein	1	0.59	5e-08
WP_077721614.1	+	13604	13867	WP_016084167.1 [Bacillus cereus]	hypothetical protein	0.9	0.38	4e-07
WP_077721615.1	-	13970	14236	WP_069479605.1 [Bacillus subtilis]	hypothetical protein	0.93	0.81	1e-40
WP_077721616.1	-	14256	15044	WP_069479604.1 [Bacillus subtilis]	DUF1385 domain-containing protein	0.94	0.51	2e-76
WP_077721617.1	+	15200	15748	WP_069479603.1 [Bacillus subtilis]	hypothetical protein	0.97	0.75	3e-96
WP_077721618.1	+	15760	16773	WP_069479602.1 [Bacillus subtilis]	DUF2325 domain-containing protein	1	0.7	2e-174
WP_077721619.1	+	17200	18114	WP_069479582.1 [Bacillus subtilis]	hypothetical protein	0.63	0.3	1e-10
WP_077721620.1	+	18415	18618	WP_047477099.1 [Bacillus siamensis]	hypothetical protein	1	0.94	3e-38
WP_172587010.1	+	18988	19251	WP_047477098.1 [MULTISPECIES Bacillus]	hypothetical protein	1	1	8e-58
WP_154066706.1	+	19606	19782	APB62316.1 [Bacillus subtilis]	hypothetical protein	1	0.93	8e-33
WP_077721622.1	-	19870	20382	WP_069479597.1 [Bacillus subtilis]	hypothetical protein	0.98	0.88	2e-98
WP_172802821.1	-	20406	20579	WP_171900838.1 [Bacillus subtilis]	hypothetical protein	1	0.88	1e-27
WP_154066707.1	-	20603	20920	WP_069479595.1 [Bacillus subtilis]	hypothetical protein	0.97	0.95	3e-63
WP_077721624.1	-	20980	22116	WP_069479594.1 [Bacillus subtilis]	hypothetical protein	1	0.98	0
WP_077721625.1	-	22143	22667	WP_006637743.1 [Bacillus subtilis group]	thermonuclease family protein	0.99	0.64	6e-76
WP_077721626.1	-	23193	23426	WP_132107004.1 [Bacillus sp. BK100]	hypothetical protein	0.96	0.8	6e-37
WP_077721627.1	-	23468	23863	WP_144625041.1 [Bacillus velezensis]	hypothetical protein	0.94	0.57	5e-43
WP_077721628.1	-	23941	24393	WP_069479583.1 [Bacillus subtilis]	hypothetical protein	1	0.73	1e-60
WP_077721629.1	-	24487	25131	WP_069479582.1 [Bacillus subtilis]	hypothetical protein	1	0.67	2e-89
WP_077721630.1	-	25293	25730	WP_069479578.1 [Bacillus subtilis]	hypothetical protein	0.99	0.66	2e-54
WP_077721631.1	-	25775	25999	WP_069479577.1 [Bacillus subtilis]	hypothetical protein	0.98	0.63	1e-23
WP_077721632.1	-	26106	26303	WP_069479576.1 [Bacillus subtilis]	hypothetical protein	1	0.86	5e-33
WP_154066708.1	-	26328	26471	WP_171900839.1 [Bacillus subtilis]	hypothetical protein	1	0.91	4e-22
WP_077721678.1	-	26499	26858	WP_069479671.1 [Bacillus subtilis]	hypothetical protein	1	0.99	1e-75
WP_077721633.1	-	26887	27624	WP_069479575.1 [Bacillus subtilis]	hypothetical protein	0.99	0.89	9e-159
WP_077721634.1	-	27621	28424	WP_069479574.1 [Bacillus velezensis]	hypothetical protein	0.96	0.92	0
WP_077721635.1	-	28399	29622	WP_069479573.1 [Bacillus subtilis]	CpaF family protein	1	0.86	0
WP_077721636.1	-	29716	30096	WP_069479572.1 [Bacillus subtilis]	hypothetical protein	1	0.94	4e-72
WP_154066709.1	-	30132	32414	WP_069479670.1 [Bacillus subtilis]	hypothetical protein	0.98	0.77	0
WP_154066710.1	-	32483	33739	WP_069479571.1 [Bacillus subtilis]	hypothetical protein	0.5	0.54	3e-66
WP_154066711.1	+	34030	34317	WP_069479570.1 [Bacillus subtilis]	hypothetical protein	0.95	0.7	2e-37
WP_077721680.1	+	34295	36142	OJH63585.1 [Bacillus subtilis]	hypothetical protein	0.78	0.73	2e-146
WP_077721639.1	-	36154	36537	WP_069479676.1 [Bacillus subtilis]	hypothetical protein	0.97	0.73	4e-59
WP_077721640.1	-	36576	38825	WP_141703300.1 [Bacillus subtilis]	MobA/MobL family protein	1	0.9	0
WP_077721641.1	+	38938	39258	WP_069479668.1 [Bacillus subtilis]	hypothetical protein	1	0.82	1e-56
WP_069479667.1	+	39260	39529	WP_098160056.1 [Bacillus pseudomycoides]	hypothetical protein	1	0.76	3e-40
WP_069479666.1	+	39546	40322	WP_098634817.1 [Bacillus wiedmannii]	hypothetical protein	0.95	0.58	3e-86
WP_077721642.1	-	40435	40788	WP_169856416.1 [Pseudomonas mandelii]	hypothetical protein	0.94	0.42	1e-26
WP_077721643.1	-	40923	41153	WP_069479665.1 [Bacillus subtilis]	hypothetical protein	1	0.92	2e-36
WP_077721644.1	-	41170	41391	WP_069479664.1 [Bacillus subtilis]	hypothetical protein	1	0.97	1e-41
WP_077721645.1	-	41845	42081	WP_069479661.1 [Bacillus subtilis]	hypothetical protein	1	0.96	9e-47
WP_077721646.1	-	42463	42825	WP_069479660.1 [Bacillus subtilis]	hypothetical protein	1	0.95	4e-75
WP_077721647.1	-	43183	44337	WP_069479658.1 [Bacillus subtilis]	hypothetical protein	0.99	0.95	0
WP_077721648.1	-	44739	44999	GBG09346.1 [Paenibacillus agaridevorans]	hypothetical protein	0.95	0.63	1e-34
WP_172802822.1	-	45256	45429	YP_007003351.1 [Bacillus phage SP-10]	hypothetical protein	0.92	0.77	6e-22
WP_077721649.1	-	45419	45727	WP_132107071.1 [Bacillus sp. BK100]	hypothetical protein	0.86	0.93	3e-53
WP_077721650.1	-	45729	45920	WP_132107073.1 [Bacillus sp. BK100]	hypothetical protein	1	0.86	3e-31
WP_077721651.1	-	45922	46155	QFR56448.1 [Bacillus phage 049ML003]	hypothetical protein	0.92	0.79	1e-33
WP_077721652.1	-	46434	46772	WP_069479654.1 [Bacillus subtilis]	hypothetical protein	1	0.92	6e-68
WP_077721653.1	-	47231	47935	WP_069479652.1 [Bacillus subtilis]	DUF262 domain-containing protein	0.98	0.94	7e-155
WP_077721654.1	-	47936	48211	WP_069479652.1 [Bacillus subtilis]	DUF262 domain-containing protein	0.97	0.96	6e-57
WP_077721655.1	-	48368	49888	WP_069479651.1 [Bacillus subtilis]	hypothetical protein	0.99	0.72	0
WP_077721656.1	+	50413	51462	WP_069479650.1 [Bacillus subtilis]	hypothetical protein	0.99	0.87	0
WP_077721657.1	+	51547	51936	WP_069479649.1 [Bacillus subtilis]	hypothetical protein	1	0.82	5e-69
WP_077721658.1	+	51958	52263	WP_069479648.1 [Bacillus subtilis]	hypothetical protein	1	0.76	3e-49
WP_077721659.1	+	52264	52632	WP_069479647.1 [Bacillus subtilis]	hypothetical protein	1	0.66	1e-57
WP_077721660.1	+	53038	53490	WP_069479646.1 [Bacillus subtilis]	hypothetical protein	0.98	0.91	4e-81
AQS42489.1	+	53487	53717	WP_069479645.1 [Bacillus subtilis]	hypothetical protein	1	0.89	3e-40
WP_077721662.1	+	53733	54770	WP_069479644.1 [Bacillus subtilis]	hypothetical protein	1	0.98	0
WP_077721663.1	+	54885	56771	WP_069479643.1 [Bacillus subtilis]	DUF87 domain-containing protein	1	0.98	0
WP_077721664.1	+	57890	57816	ODV47992.1 [Bacillus subtilis]	C40 family peptidase	1	0.98	0
WP_077721665.1	+	57838	58434	WP_072557146.1 [Bacillus subtilis]	hypothetical protein	1	0.95	1e-131
WP_077721666.1	+	58446	58733	WP_069479641.1 [Bacillus subtilis]	hypothetical protein	1	0.75	5e-39
WP_077721667.1	+	58747	59949	WP_069479640.1 [Bacillus subtilis]	hypothetical protein	1	0.9	0
WP_077721668.1	+	60045	61688	WP_069479639.1 [Bacillus subtilis]	hypothetical protein	1	0.84	0
WP_077721669.1	+	61699	61881	WP_069479638.1 [Bacillus subtilis]	hypothetical protein	1	0.9	8e-30
WP_077721670.1	+	61900	62100	WP_069479637.1 [Bacillus subtilis]	hypothetical protein	1	0.92	2e-22
WP_077721671.1	+	62114	62455	WP_069479636.1 [Bacillus subtilis]	single-stranded DNA-binding protein	1	0.89	1e-68
WP_077721672.1	+	62455	64653	WP_069479635.1 [Bacillus subtilis]	type IA DNA topoisomerase	1	0.9	0
WP_077721673.1	+	64672	66468	WP_069479634.1 [Bacillus subtilis]	hypothetical protein	0.99	0.58	0
WP_077721674.1	+	66486	66686	WP_141703299.1 [Bacillus subtilis]	hypothetical protein	1	0.92	2e-36
WP_077721675.1	+	66686	69076	WP_069479632.1 [Bacillus subtilis]	hypothetical protein	1	0.92	0
WP_077721676.1	+	69105	71682,1..2	WP_069479631.1 [Bacillus subtilis]	type IV secretory system conjugative DNA transfer family protein	1	0.92	0
