# Supplementary material for: A native conjugative plasmid confers potential selective advantages to plant growth-promoting Bacillus velezensis strain GH1-13
Source: Commun Biol. 2021 May 14;4:582. doi: 10.1038/s42003-021-02107-z (PMC8121941; doi:10.1038/s42003-021-02107-z)
Supplement: Supplementary file 5 — Supplementary Data 2 [file 42003_2021_2107_MOESM5_ESM.xls]

## Sheet: Supplementary Data2
Supplementary Data 2. Annotations of protein-encoding genes in pBV71. Dashes, hypothetical (unknown) proteins
GenBank Accession No.	NCBI		Pfam		Subsystem database	UniProt database
	RefSeq	NCBI note	Pfam ID	Pfam note
WP_077721590.1	-	-	-	-	-	-
WP_077721677.1	ODV47946.1	aspartate phosphatase	PF13424.6	Tetratricopeptide repeat	-	tetratricopeptide repeat protein
WP_077721591.1	-	-	-	-	-	-
WP_077721592.1	-	-	-	-	-	-
WP_077721593.1	-	-	-	-	-	-
WP_077721594.1	-	-	-	-	-	-
WP_077721595.1	-	-	-	-	-	-
WP_077721596.1	-	-	-	-	-	-
WP_077721597.1	-	-	-	-	-	-
WP_059293797.1	-	-	-	-	-	-
WP_077721598.1	-	-	-	-	-	-
WP_077721599.1	-	-	-	-	-	-
WP_077721600.1	-	-	-	-	-	-
WP_077721601.1	-	-	-	-	-	-
WP_077721602.1	-	-	-	-	-	-
WP_077721603.1	-	-	-	-	-	-
WP_077721604.1	-	-	-	-	-	-
WP_077721605.1	-	-	-	-	-	-
WP_077721606.1	-	-	-	-	-	-
WP_077721607.1	-	-	-	-	-	-
WP_077721608.1	-	-	-	-	-	-
WP_077721609.1	WP_094295800.1	DUF4176 domain-containing protein	PF13780.6	Domain of unknown function (DUF4176)	-	DUF4176 domain-containing protein
WP_077721610.1	-	-	-	-	-	-
WP_077721611.1	-	-	-	-	-	-
WP_077721612.1	-	-	PF18185.1	Sir2- and TIR-associating SLOG family	-	SIR2-like domain-containing protein
WP_077721613.1	-	-	PF08937.11	MTH538 TIR-like domain (DUF1863)	-	MTH538 TIR-like domain
WP_077721614.1	-	-	-	-	-	-
WP_077721615.1	-	-	PF15777.5	Tryptophan RNA-binding attenuator protein inhibitory protein	-	-
WP_077721616.1	WP_069479604.1	DUF1385 domain-containing protein	PF07136.11	Protein of unknown function (DUF1385)	-	DUF1385 domain-containing protein
WP_077721617.1	-	-	-	-	-	-
WP_077721618.1	WP_069479602.1	DUF2325 domain-containing protein	PF10087.9	Uncharacterized protein conserved in bacteria(DUF2325)	-	DUF2325 domain-containing protein
WP_077721619.1	-	-	-	-	-	-
WP_077721620.1	-	-	-	-	-	-
WP_077721621.1	-	-	-	-	-	-
WP_077721622.1	-	-	-	-	-	-
WP_077721623.1	-	-	-	-	-	-
WP_077721624.1	-	-	-	-	-	-
WP_077721625.1	WP_006637743.1	SPbeta phage DNA nuclease	PF00565.17	Staphylococcal nuclease homologue	Phage-encoded chromosome degrading nuclease YokF	SPbeta phage DNA nuclease
WP_077721626.1	-	-	-	-	-	-
WP_077721627.1	-	-	-	-	-	-
WP_077721628.1	-	-	-	-	-	-
WP_077721629.1	-	-	-	-	-	-
WP_077721630.1	-	-	-	-	-	-
WP_077721631.1	-	-	-	-	-	-
WP_077721632.1	-	-	-	-	-	-
WP_077721678.1	-	-	-	-	-	-
WP_077721633.1	-	-	-	-	-	-
WP_077721634.1	-	-	-	-	-	-
WP_077721635.1	WP_069479573.1	CpaF family protein	PF00437.20	Type II/IV secretion system protein	Type II/IV secretion system ATP hydrolase TadA/VirB11/CpaF, TadA subfamily	CpaF family protein
WP_077721636.1	-	-	-	-	-	-
WP_077721679.1	-	-	-	-	-	-
WP_077721637.1	-	-	-	-	-	-
WP_077721638.1	-	-	-	-	-	-
WP_077721680.1	-	-	PF08017.11	Fibrinogen binding protein	-	-
WP_077721639.1	-	-	-	-	-	Putative glycosyltransferase
WP_077721640.1	-	-	PF03389.15	MobA/MobL family	-	TraA protein
WP_077721641.1	-	-	-	-	-	-
WP_069479667.1	-	-	PF12958.7	Protein of unknown function (DUF3847)	-	-
WP_069479666.1	-	-	-	-	-	-
WP_077721642.1	-	-	-	-	-	-
WP_077721643.1	-	-	-	-	-	-
WP_077721644.1	-	-	-	-	-	-
WP_077721645.1	-	-	-	-	-	-
WP_077721646.1	-	-	-	-	-	-
WP_077721647.1	-	-	-	-	-	SAM-dependent methyltransferase
WP_077721648.1	-	-	-	-	-	-
WP_077721649.1	-	-	-	-	-	-
WP_077721650.1	-	-	-	-	-	-
WP_077721651.1	-	-	-	-	-	-
WP_077721652.1	-	-	-	-	-	-
WP_077721653.1	WP_069479652.1	DUF262 domain-containing protein	-	-	-	DUF262 domain-containing protein
WP_077721654.1	-	-	PF03235.14	Protein of unknown function DUF262	-	DUF262 domain-containing protein
WP_077721655.1	-	-	-	-	-	DnaD domain protein
WP_077721656.1	-	-	PF17989.1	Actin like proteins N terminal domain	-	Plasmid segregation protein ParM
WP_077721657.1	-	-	-	-	-	-
WP_077721658.1	-	-	-	-	-	-
WP_077721659.1	-	-	-	-	-	-
WP_077721660.1	-	-	-	-	-	-
WP_077721661.1	-	-	-	-	-	-
WP_077721662.1	-	-	-	-	-	TrsD protein
WP_077721663.1	-	-	PF01935.17	Helicase HerA, central domain	IncF plasmid conjugative transfer pilus assembly protein TraC	DUF87 domain-containing protein
WP_077721664.1	-	-	PF00877.19	NlpC/P60 family	Peptidase, M23/M37 family	NlpC/P60 family protein
WP_077721665.1	-	-	-	-	-	-
WP_077721666.1	-	-	-	-	-	`
WP_077721667.1	-	-	-	-	-	conjugal transfer protein TraL
WP_077721668.1	-	-	-	-	-	-
WP_077721669.1	-	-	-	-	-	-
WP_077721670.1	-	-	-	-	-	-
WP_077721671.1	WP_069479636.1	single-stranded DNA-binding protein	PF00436.25	Single-strand binding protein family	Single-stranded DNA-binding protein	single-stranded DNA-binding protein
WP_077721672.1	WP_069479635.1	type IA DNA topoisomerase	PF01131.20	DNA topoisomerase	DNA topoisomerase III (EC 5.99.1.2)	type IA DNA topoisomerase
WP_077721673.1	-	-	-	-	-	Replication/maintenance protein
WP_077721674.1	-	-	-	-	-	-
WP_077721675.1	-	-	-	-	DNA repair protein RadC	LtrC
WP_077721676.1	-	-	PF02534.14	Type IV secretory system Conjugative DNA transfer	Type IV secretion system protein VirD4	TrsK protein
