# Supplementary material for: A native conjugative plasmid confers potential selective advantages to plant growth-promoting Bacillus velezensis strain GH1-13
Source: Commun Biol. 2021 May 14;4:582. doi: 10.1038/s42003-021-02107-z (PMC8121941; doi:10.1038/s42003-021-02107-z)
Supplement: Supplementary file 6 — Supplementary Data 3 [file 42003_2021_2107_MOESM6_ESM.xls]

## Sheet: File content
Supplementary Data 3. Source data
	File content of excel sheets
	Fig. 1d: Observed specific growth rates (μ´ per hour) of wild-type (WT) and plasmid-cured (PC) cells of of Bacillus velezensis strain GH1-13 at different temperature conditions, measured by differences in the optical density at 600 nm between zero and 5 h during the early exponential phase of cells in tryptic soy broth with aeration.
	Fig. 1e: Observed specific growth rates (μ´, per hour) of wild-type (WT) and plasmid-cured (PC) cells of of Bacillus velezensis strain GH1-13 at different concentrations of ethanol, measured by differences in the optical density at 600 nm between zero and 5 h during the early exponential phase of cells in tryptic soy broth with aeration at 25 ºC.
	Fig. 5a-b: Growth curves of mucoid and non-mucoid variants of Bacillus velezensis strains GH1-13 and FZB42 with or without plasmid pBV71, measured by the optical density of cells at 600 nm in M9 culture media with different carbohydrates at 25 ºC with aeration.
	Fig. 6a: Growth curves and spore formations of wild-type (WT) and plasmid-cured (PC) cells of Bacillus velezensis strain GH1-13.
	Fig. 6b: Sedimanetation rates of wild-type (WT) and plasmid-cured (PC) cells of Bacillus velezensis strain GH1-13
	Fig. 7a: Antagonistic activities of wild-type (WT), plasmid-cured (PC) and complemented (COM) cells of of Bacillus velezensis strain GH1-13.
	Fig. 7c: Percentage of peak areas of macrolactins (H and M) and surfactins (C-12, C-13, C-14(1), C-14(2) and C-15) detected by HPLC-mass analysis of Sep-Pak C18 extracts from filtered culture fluids of wild-type (WT), plasmid-cured (PC) and complemented (COM) cells of of Bacillus velezensis strain GH1-13 at different incubation times (5 h, 8 h, 12 h, and 24 h) during cultivation in tryptic soy br…
	Fig. 8a: Amounts of released proteins (mg/L) per a unit of optical density (OD600) of cells measured at different times (5 h, 8 h, 12 h, and 24 h) during cultivation of wild-type (WT), plasmid-cured (PC) and complemented (COM) cells of Bacillus velezensis strain GH1-13 in tryptic soy broth at 25 ºC in aerobic conditions.

## Sheet: Fig.1d
Fig. 1d: Observed specific growth rates (μ´ per hour) of wild-type (WT) and plasmid-cured (PC) cells of of Bacillus velezensis strain GH1-13 at different temperature conditions, measured by differences in the optical density at 600 nm between zero and 5 h during the early exponential phase of cells in tryptic soy broth with aeration.
Temperature (ºC)	WT			PC
	Experiment 1	Experiment 2	Experiment 3	Experiment 1	Experiment 2	Experiment 3
25	0.48	0.6	0.51	0.62	0.81	0.76
30	1.15	1.37	1.21	1.12	1.41	1.17
37	1.17	1.48	1.46	1.57	1.93	1.81
42	1.97	2.09	1.96	2.03	2.21	2.13
45	1.61	2.34	2.08	1.67	2.48	2.01
50	-0.01	0.01	-0.01	0.01	0.02	-0.01

## Sheet: Fig.1e
Fig. 1e: Observed specific growth rates (μ´, per hour) of wild-type (WT) and plasmid-cured (PC) cells of of Bacillus velezensis strain GH1-13 at different concentrations of ethanol, measured by differences in the optical density at 600 nm between zero and 5 h during the early exponential phase of cells in tryptic soy broth with aeration at 25 ºC.
Ethanol conc.	WT			PC
(%, v/v)	Experiment 1	Experiment 2	Experiment 3	Experiment 1	Experiment 2	Experiment 3
5	-0.035	0.001	-0.025	-0.047	-0.052	-0.083
4.5	-0.011	0.023	0.019	-0.037	-0.022	-0.075
4	0.021	0.029	0.018	-0.024	-0.015	-0.068
3.5	0.035	0.038	0.036	0.024	0.001	-0.034
3	0.045	0.081	0.103	0.039	0.029	-0.006
2.5	0.087	0.146	0.193	0.075	0.059	0.045
2	0.263	0.219	0.222	0.175	0.132	0.117
1.5	0.251	0.287	0.304	0.379	0.321	0.201
1	0.315	0.323	0.387	0.292	0.331	0.251
0.5	0.433	0.409	0.422	0.408	0.411	0.383
0	0.454	0.489	0.549	0.469	0.476	0.528

## Sheet: Fig. 5a-b
Fig. 5a-b: Growth curves of mucoid and non-mucoid variants of Bacillus velezensis strains GH1-13 and FZB42 with or without plasmid pBV71, measured by the optical density of cells at 600 nm in M9 culture media with different carbohydrates at 25 ºC with aeration.
Growth curves of wild-type GH1-13 cells on different carbohydrates
Incubation time (h)	0.2% (w/v) glucose			0.2% (w/v) lactose			0.2% (w/v) maltose			0.2% (w/v) sucrose			0.2% (w/v) galactose			Incubation time (h)	0.2% (w/v) glycerol
	Experiment 1	Experiment 2	Experiment 3	Experiment 1	Experiment 2	Experiment 3	Experiment 1	Experiment 2	Experiment 3	Experiment 1	Experiment 2	Experiment 3	Experiment 1	Experiment 2	Experiment 3		Experiment 1	Experiment 2	Experiment 3
1	0.006	0.004	0.001	0.001	0.002	0.001	0.001	0.001	0.002	0.004	0.008	0.006	0.01	0.013	0.005	1	0.002	0.002	0.001
3	0.011	0.009	0.006	0.004	0.006	0.005	0.006	0.006	0.01	0.11	0.019	0.018	0.008	0.01	0.004	3	0.007	0.009	0.006
5	0.026	0.022	0.018	0.001	0.002	0.001	0.026	0.03	0.032	0.022	0.036	0.03	0.011	0.015	0.005	5	0.02	0.022	0.019
7	0.092	0.087	0.079	0.007	0.011	0.006	0.041	0.044	0.051	0.088	0.1	0.097	0.014	0.029	0.024	7	0.053	0.059	0.039
9	0.137	0.129	0.114	0.011	0.019	0.009	0.052	0.054	0.061	0.134	0.15	0.143	0.022	0.036	0.032	9	0.109	0.116	0.099
16	0.193	0.188	0.169	0.031	0.034	0.029	0.062	0.067	0.07	0.193	0.22	0.219	0.034	0.056	0.046	11	0.178	0.181	0.156
18	0.207	0.206	0.183	0.057	0.067	0.056	0.069	0.093	0.114	0.219	0.253	0.221	0.034	0.056	0.045	13	0.234	0.24	0.214
20	0.227	0.219	0.181	0.07	0.079	0.068	0.071	0.096	0.106	0.211	0.254	0.219	0.035	0.058	0.049	20	0.328	0.344	0.309
22	0.246	0.238	0.196	0.09	0.096	0.082	0.073	0.111	0.115	0.218	0.255	0.221	0.029	0.055	0.041	22	0.349	0.358	0.321
Growth curves of plasmid-cured (PC) cells of strain GH1-13 on different carbohydrates
Incubation time (h)	0.2% (w/v) glucose			0.2% (w/v) lactose			0.2% (w/v) maltose			0.2% (w/v) sucrose			0.2% (w/v) galactose			Incubation time (h)	0.2% (w/v) glycerol
	Experiment 1	Experiment 2	Experiment 3	Experiment 1	Experiment 2	Experiment 3	Experiment 1	Experiment 2	Experiment 3	Experiment 1	Experiment 2	Experiment 3	Experiment 1	Experiment 2	Experiment 3		Experiment 1	Experiment 2	Experiment 3
1	0.004	0.001	0.001	0.002	0.001	0.001	0.001	0.002	0.001	0.001	0.003	0	0.006	0.003	0.004	1	0.004	0.004	0.002
3	0.013	0.009	0.007	0.002	0.001	0.001	0.005	0.009	0.007	0.008	0.018	0.01	0.015	0.008	0.009	3	0.018	0.017	0.014
5	0.029	0.026	0.021	0.001	0.002	0.001	0.033	0.039	0.035	0.022	0.036	0.026	0.031	0.016	0.018	5	0.045	0.04	0.033
7	0.088	0.086	0.076	0.019	0.02	0.016	0.046	0.055	0.048	0.085	0.096	0.088	0.038	0.024	0.025	7	0.089	0.085	0.078
9	0.158	0.153	0.136	0.024	0.025	0.019	0.079	0.088	0.081	0.154	0.177	0.161	0.049	0.028	0.032	9	0.165	0.158	0.145
16	0.279	0.267	0.249	0.121	0.124	0.105	0.164	0.172	0.17	0.282	0.316	0.285	0.102	0.064	0.068	11	0.239	0.228	0.208
18	0.302	0.287	0.274	0.148	0.154	0.137	0.151	0.172	0.169	0.279	0.317	0.282	0.108	0.069	0.071	13	0.304	0.291	0.259
20	0.323	0.317	0.277	0.158	0.159	0.138	0.154	0.176	0.173	0.292	0.34	0.304	0.114	0.072	0.077	20	0.368	0.349	0.314
22	0.333	0.325	0.281	0.162	0.163	0.142	0.155	0.173	0.171	0.305	0.358	0.328	0.115	0.074	0.077	22	0.369	0.351	0.317
Growth curves of complemented (COM) cells of strain GH1-13 on different carbohydrates
Incubation time (h)	0.2% (w/v) glucose			0.2% (w/v) lactose			0.2% (w/v) maltose			0.2% (w/v) sucrose			0.2% (w/v) galactose			Incubation time (h)	0.2% (w/v) glycerol
	Experiment 1	Experiment 2	Experiment 3	Experiment 1	Experiment 2	Experiment 3	Experiment 1	Experiment 2	Experiment 3	Experiment 1	Experiment 2	Experiment 3	Experiment 1	Experiment 2	Experiment 3		Experiment 1	Experiment 2	Experiment 3
1	0.006	0.004	0.003	0.001	0.002	0.001	0.005	0.003	0.004	0.009	0.012	0.01	0.006	0.006	0.003	1	0.001	0.001	0.001
3	0.022	0.02	0.016	0	0.001	0	0.012	0.009	0.011	0.009	0.018	0.015	0.013	0.012	0.006	3	0.008	0.011	0.012
5	0.039	0.036	0.031	0.002	0.004	0.003	0.028	0.023	0.026	0.03	0.044	0.041	0.024	0.022	0.011	5	0.024	0.033	0.035
7	0.084	0.082	0.073	0.007	0.011	0.01	0.056	0.047	0.053	0.115	0.126	0.123	0.035	0.029	0.02	7	0.063	0.076	0.084
9	0.15	0.141	0.127	0.009	0.015	0.011	0.067	0.058	0.064	0.164	0.187	0.183	0.042	0.03	0.021	9	0.142	0.159	0.164
16	0.219	0.213	0.191	0.039	0.048	0.044	0.117	0.11	0.112	0.221	0.258	0.241	0.079	0.074	0.053	11	0.225	0.258	0.261
18	0.246	0.241	0.219	0.073	0.085	0.08	0.146	0.126	0.129	0.242	0.283	0.271	0.094	0.087	0.054	13	0.235	0.264	0.269
20	0.255	0.239	0.215	0.082	0.09	0.082	0.15	0.128	0.131	0.237	0.284	0.274	0.098	0.095	0.055	20	0.289	0.318	0.335
22	0.268	0.245	0.221	0.081	0.094	0.09	0.158	0.139	0.151	0.246	0.295	0.292	0.101	0.096	0.058	22	0.301	0.341	0.343
Growth curves of mucoid variant (MU3) cells of the pBV71 plasmid-harboring strain GH1-13 on different carbohydrates
Incubation time (h)	0.2% (w/v) glucose			0.2% (w/v) lactose			0.2% (w/v) maltose			0.2% (w/v) sucrose			0.2% (w/v) galactose			Incubation time (h)	0.2% (w/v) glycerol
	Experiment 1	Experiment 2	Experiment 3	Experiment 1	Experiment 2	Experiment 3	Experiment 1	Experiment 2	Experiment 3	Experiment 1	Experiment 2	Experiment 3	Experiment 1	Experiment 2	Experiment 3		Experiment 1	Experiment 2	Experiment 3
1	0.011	0.008	0.008	0.001	0.001	0.002	0.017	0.015	0.017	0.013	0.004	0.008	0.01	0.008	0.004	1	0.003	0.004	0.002
3	0.027	0.026	0.021	-0.001	-0.001	0.004	0.023	0.02	0.021	0.028	0.019	0.02	0.015	0.011	0.005	3	0.011	0.012	0.007
5	0.068	0.065	0.059	0.002	0.001	0.005	0.039	0.03	0.036	0.074	0.063	0.066	0.012	0.007	0.005	5	0.031	0.035	0.024
7	0.145	0.141	0.13	0.015	0.011	0.021	0.082	0.073	0.08	0.163	0.15	0.157	0.024	0.022	0.013	7	0.068	0.075	0.056
9	0.204	0.197	0.181	0.027	0.024	0.035	0.104	0.09	0.103	0.221	0.189	0.218	0.027	0.026	0.015	9	0.131	0.133	0.119
16	0.292	0.285	0.263	0.178	0.171	0.199	0.184	0.163	0.18	0.313	0.276	0.304	0.053	0.051	0.033	11	0.215	0.231	0.195
18	0.315	0.297	0.266	0.226	0.218	0.249	0.204	0.183	0.196	0.322	0.283	0.311	0.06	0.058	0.039	13	0.282	0.289	0.261
20	0.324	0.317	0.27	0.251	0.245	0.279	0.216	0.193	0.203	0.33	0.28	0.312	0.065	0.058	0.037	20	0.313	0.326	0.286
22	0.391	0.39	0.324	0.282	0.269	0.31	0.238	0.204	0.236	0.341	0.289	0.313	0.063	0.046	0.026	22	0.339	0.351	0.302
Growth curves of wild-type FZB42 cells on different carbohydrates
Incubation time (h)	0.2% (w/v) glucose			0.2% (w/v) lactose			0.2% (w/v) maltose			0.2% (w/v) sucrose			0.2% (w/v) galactose			Incubation time (h)	0.2% (w/v) glycerol
	Experiment 1	Experiment 2	Experiment 3	Experiment 1	Experiment 2	Experiment 3	Experiment 1	Experiment 2	Experiment 3	Experiment 1	Experiment 2	Experiment 3	Experiment 1	Experiment 2	Experiment 3		Experiment 1	Experiment 2	Experiment 3
1	-0.001	0.002	0.001	0.001	0.001	0.002	0.005	0.006	0.007	0.002	0.001	0.001	0.016	0.009	0.012	1	0.007	0.006	0.003
3	0.001	0.006	0.003	-0.002	0	0.004	0.004	0.004	0.006	0.002	-0.001	0.001	0.013	0.008	0.009	3	0.013	0.011	0.007
5	0.007	0.013	0.008	-0.001	0.001	0.003	0.005	0.007	0.009	0.019	0.008	0.014	0.027	0.016	0.024	5	0.031	0.028	0.018
7	0.045	0.054	0.048	-0.003	-0.002	0.008	0.02	0.024	0.025	0.071	0.058	0.061	0.054	0.029	0.04	7	0.081	0.078	0.059
9	0.116	0.133	0.123	-0.003	-0.002	0.008	0.039	0.041	0.048	0.134	0.099	0.12	0.06	0.031	0.042	9	0.165	0.162	0.139
16	0.153	0.174	0.172	0.025	0.036	0.054	0.047	0.05	0.056	0.204	0.166	0.187	0.069	0.036	0.064	11	0.253	0.25	0.213
18	0.168	0.196	0.189	0.043	0.059	0.074	0.052	0.06	0.062	0.221	0.179	0.201	0.085	0.05	0.081	13	0.254	0.249	0.214
20	0.183	0.211	0.206	0.063	0.068	0.097	0.059	0.064	0.068	0.224	0.189	0.206	0.113	0.075	0.111	20	0.311	0.307	0.271
22	0.18	0.215	0.204	0.079	0.111	0.119	0.073	0.082	0.084	0.245	0.196	0.215	0.139	0.098	0.136	22	0.351	0.345	0.304
Growth curves of transconjugant FZB42p cells on different carbohydrates
Incubation time (h)	0.2% (w/v) glucose			0.2% (w/v) lactose			0.2% (w/v) maltose			0.2% (w/v) sucrose			0.2% (w/v) galactose			Incubation time (h)	0.2% (w/v) glycerol
	Experiment 1	Experiment 2	Experiment 3	Experiment 1	Experiment 2	Experiment 3	Experiment 1	Experiment 2	Experiment 3	Experiment 1	Experiment 2	Experiment 3	Experiment 1	Experiment 2	Experiment 3		Experiment 1	Experiment 2	Experiment 3
1	-0.001	0.001	0.002	0.001	0.002	0	0.001	0.001	0.002	0.001	0.002	0.001	0.005	-0.002	-0.003	1	0.003	0.005	0.004
3	0.001	0.002	0.003	0.002	0.004	-0.001	0	0.002	0.002	0	0.003	0.001	0.021	0.013	0.012	3	0.008	0.013	0.009
5	0.022	0.026	0.027	0.002	0.002	0	0.011	0.014	0.015	0.018	0.019	0.023	0.029	0.025	0.019	5	0.022	0.038	0.031
7	0.055	0.061	0.064	0.003	0.002	-0.002	0.037	0.038	0.042	0.071	0.079	0.084	0.032	0.03	0.018	7	0.065	0.092	0.086
9	0.143	0.158	0.16	0.011	0.009	0.008	0.04	0.043	0.049	0.152	0.164	0.187	0.047	0.043	0.025	9	0.138	0.169	0.161
16	0.275	0.309	0.313	0.045	0.042	0.036	0.087	0.094	0.098	0.326	0.348	0.363	0.055	0.052	0.028	11	0.221	0.24	0.238
18	0.344	0.374	0.385	0.08	0.078	0.069	0.127	0.135	0.141	0.364	0.398	0.401	0.087	0.071	0.05	13	0.24	0.276	0.268
20	0.354	0.379	0.392	0.082	0.076	0.073	0.119	0.137	0.149	0.392	0.434	0.444	0.101	0.089	0.059	20	0.279	0.312	0.306
22	0.313	0.379	0.383	0.106	0.101	0.094	0.132	0.151	0.157	0.408	0.439	0.457	0.121	0.116	0.075	22	0.275	0.315	0.31

## Sheet: Fig.6a
Fig. 6a: Growth curves and spore formations of wild-type (WT) and plasmid-cured (PC) cells of Bacillus velezensis strain GH1-13
Growth curves measured by colony-forming units before heat treatment
Incubation time (h)	WT (colony-forming unit per mL)				PC (colony-forming unit per mL)
	Experiment 1	Experiment 2	Experiment 3	Experiment 4	Experiment 1	Experiment 2	Experiment 3	Experiment 4
0	8000000	7100000	6300000	5300000	9600000	6600000	8100000	5400000
2.167	4000000	7200000	4600000	7600000	10000000	7900000	9100000	7000000
4	20000000	25000000	19200000	22000000	10000000	12700000	16300000	19000000
6	50000000	58000000	47000000	53000000	70000000	68000000	62000000	58000000
8.167	190000000	173000000	113000000	105000000	100000000	115000000	125000000	140000000
10.167	550000000	470000000	330000000	350000000	300000000	430000000	450000000	580000000
12.167	520000000	510000000	410000000	450000000	1100000000	1050000000	940000000	880000000
18	300000000	350000000	310000000	360000000	1600000000	1330000000	1010000000	750000000
24	900000000	840000000	730000000	660000000	800000000	1050000000	710000000	940000000
30	520000000	530000000	640000000	690000000	1000000000	1380000000	1130000000	1520000000
36	460000000	510000000	580000000	550000000	1400000000	1050000000	980000000	710000000
42	1260000000	1080000000	860000000	800000000	1800000000	1450000000	940000000	700000000
48	760000000	730000000	620000000	510000000	1700000000	1150000000	1050000000	680000000
54	370000000	560000000	410000000	600000000	600000000	710000000	320000000	420000000
60	970000000	730000000	490000000	380000000	600000000	650000000	510000000	560000000
Spore formation measured by colony-forming units after 15 min heat treatment at 80 ºC
Incubation time (h)	WT (colony-forming unit per mL)				PC (colony-forming unit per mL)
	Experiment 1	Experiment 2	Experiment 3	Experiment 4	Experiment 1	Experiment 2	Experiment 3	Experiment 4
0	1000	800	900	1500	1000	700	1100	800
2.167	1000	400	900	500	1000	600	1200	800
4	1200	800	1700	1400	1000	900	1300	1200
6	1200	800	1100	700	1300	700	1400	800
8.167	1300	1700	600	900	1500	1300	1400	1200
10.167	1300	1400	1000	1100	1400	1300	1200	1100
12.167	1200	1100	1200	1100	1500	1600	1700	1800
18	1100	1300	1000	1200	1800	2200	1700	2100
24	1000	1500	900	1400	3000	2800	2500	2400
30	6000	5500	5100	4500	4000	3700	2700	2500
36	1000	2500	3200	4500	8000	5300	7200	4500
42	900000	1300000	820000	1200000	2900	4400	3900	5500
48	1800000	2100000	1900000	2000000	4900	6800	3800	5500
54	9000000	10300000	7200000	8500000	4800	7100	4200	6500
60	23000000	21000000	27000000	25000000	4700	6500	3800	5400
Percentage of spores to total viable cells
Incubation time (h)	WT (colony-forming unit per mL)				PC (colony-forming unit per mL)
	Experiment 1	Experiment 2	Experiment 3	Experiment 4	Experiment 1	Experiment 2	Experiment 3	Experiment 4
0	0.0125	0.0112676	0.0142857	0.0283019	0.0104167	0.0106061	0.0135802	0.0148148
2.167	0.025	0.00555556	0.0195652	0.00657895	0.01	0.00759494	0.0131868	0.0114286
4	0.006	0.0032	0.00885417	0.00636364	0.01	0.00708661	0.00797546	0.00631579
6	0.0024	0.00137931	0.00234043	0.00132075	0.00185714	0.00102941	0.00225806	0.00137931
8.167	0.000684211	0.000982659	0.000530973	0.000857143	0.0015	0.00113043	0.00112	0.000857143
10.167	0.000236364	0.000297872	0.00030303	0.000314286	0.000466667	0.000302326	0.000266667	0.000189655
12.167	0.000230769	0.000215686	0.000292683	0.000244444	0.000136364	0.000152381	0.000180851	0.000204545
18	0.000366667	0.000371429	0.000322581	0.000333333	0.0001125	0.000165414	0.000168317	0.00028
24	0.000111111	0.000178571	0.000123288	0.000212121	0.000375	0.000266667	0.000352113	0.000255319
30	0.00115385	0.00103774	0.000796875	0.000652174	0.0004	0.000268116	0.000238938	0.000164474
36	0.000217391	0.000490196	0.000551724	0.000818182	0.000571429	0.000504762	0.000734694	0.000633803
42	0.0714286	0.12037	0.0953488	0.15	0.000161111	0.000303448	0.000414894	0.000785714
48	0.236842	0.287671	0.306452	0.392157	0.000288235	0.000591304	0.000361905	0.000808824
54	2.43243	1.83929	1.7561	1.41667	0.0008	0.001	0.0013125	0.00154762
60	2.37113	2.87671	5.5102	6.57895	0.000783333	0.001	0.000745098	0.000964286

## Sheet: Fig. 6b
Fig. 6b: Sedimentation (mm depth) of wild-type (WT) and plasmid-cured (PC) cells of Bacillus velezensis strain GH1-13
	WT				PC
Incubation time (h)	Experiment 1	Experiment 2	Experiment 3	Experiment 4	Experiment 1	Experiment 2	Experiment 3	Experiment 4
0	0	0	0	0	0	0	0
1	0.12	0.15	0.09	0.1	0.11	0.08	0.09	0.09
2	0.14	0.22	0.17	0.26	0.16	0.08	0.11	0.15
3	0.23	0.39	0.27	0.35	0.1	0.17	0.11	0.15
4	0.28	0.59	0.35	0.53	0.25	0.18	0.21	0.26
12	1.41	1.83	1.35	1.85	0.87	0.86	0.84	0.89
15	1.95	1.92	1.9	1.98	1.07	1.26	0.95	1.25
18	1.98	2	1.87	2.1	1.07	1.5	0.95	1.56
21	2.06	1.95	2.05	2.01	1.66	1.88	1.75	1.88
24	2.18	2.4	2.09	2.4	1.9	1.97	1.83	2.05

## Sheet: Fig.7a
Fig. 7a: Antagonistic activities of wild-type (WT), plasmid-cured (PC) and complemented (COM) cells of of Bacillus velezensis strain GH1-13
Antagonistic activities of WT cells to plant pathogens
Plant pathogens	Strain ID	Diameter of inhibitory zone (mm)
		Experiment 1	Experiment 2	Experiment 3
Rhizoctonia solani	KACC 40123	5.11	5.31	5.4
Colletotrichum acutatum	KACC 40804	11.37	11.74	12.31
Fusarium solani	KACC 44891	7.61	7.2	6.58
Gibberella moniliformis	KACC 44022	6.96	6.51	5.83
Pectobacterium carotovorum	KACC 11130	3.28	2.76	2.77
Streptomyces acidiscabies	S70	11.65	9	9.3
Antagonistic activities of PC cells to plant pathogens
Plant pathogens	Strain ID	Diameter of inhibitory zone (mm)
		Experiment 1	Experiment 2	Experiment 3
Rhizoctonia solani	KACC 40123	5.17	4.36	4.94
Colletotrichum acutatum	KACC 40804	11.57	13.38	14.9
Fusarium solani	KACC 44891	9.68	11.31	9.95
Gibberella moniliformis	KACC 44022	8.19	9.1	9.18
Pectobacterium carotovorum	KACC 11130	3.74	3.16	3.25
Streptomyces acidiscabies	S70	11.57	10.5	10.07
Antagonistic activities of COM cells to plant pathogens
Plant pathogens	Strain ID	Diameter of inhibitory zone (mm)
		Experiment 1	Experiment 2	Experiment 3
Rhizoctonia solani	KACC 40123	6.26	5.5	5.6
Colletotrichum acutatum	KACC 40804	11.12	12.38	11.94
Fusarium solani	KACC 44891	5.87	5.4	6.43
Gibberella moniliformis	KACC 44022	8.24	7.63	7.89
Pectobacterium carotovorum	KACC 11130	1.7	1.58	1.64
Streptomyces acidiscabies	S70	11.11	9.64	8.29

## Sheet: Fig.7c
Fig. 7c: Percentage of peak areas of macrolactins (H and M) and surfactins (C-12, C-13, C-14(1), C-14(2) and C-15) detected by HPLC-mass analysis of Sep-Pak C18 extracts from filtered culture fluids of wild-type (WT), plasmid-cured (PC) and complemented (COM) cells of of Bacillus velezensis strain GH1-13 at different incubation times (5 h, 8 h, 12 h, and 24 h) during cultivation in tryptic soy br…
Percentage of mcrolactin H
	WT			PC			COM
Incubation time (h)	Experiment 1	Experiment 2	Experiment 3	Experiment 1	Experiment 2	Experiment 3	Experiment 1	Experiment 2	Experiment 3
5	9.0008	9.1377	6.6814	2.3624	3.9419	4.9392	8.8573	8.4835	6.972
8	2.4252	5.5079	1.8561	0.7221	4.1009	1.0811	1.733	7.0422	1.9687
12	0.7396	1.2916	4.9187	0.2277	1.3565	1.0158	0.3539	2.9027	1.6406
24	1.5663	1.3835	1.0362	0.4178	0.5394	0.2584	1.0206	1.6098	2.1895
Percentage of mcrolactin M
	WT			PC			COM
Incubation time (h)	Experiment 1	Experiment 2	Experiment 3	Experiment 1	Experiment 2	Experiment 3	Experiment 1	Experiment 2	Experiment 3
5	0.5944	0.4193	0.3689	0	0	0	0.3021	0.2317	0.1785
8	0.2159	0.0302	0.0831	0.0222	0.0241	0.0114	0.0655	0.0469	0.018
12	0.7376	0.0627	0.0938	0.2655	0.0204	0.0369	0.4839	0.0898	0.0838
24	0.7549	0.145	0.1658	0.3245	0.2506	0.2222	0.8669	0.2188	0.0694
Percentage of surfactin C-12
	WT			PC			COM
Incubation time (h)	Experiment 1	Experiment 2	Experiment 3	Experiment 1	Experiment 2	Experiment 3	Experiment 1	Experiment 2	Experiment 3
5	0	0	0.7366	0.6089	0.0962	0.7644	0.2361	0.2772	0.0424
8	1.3287	3.5787	5.3654	5.4746	5.5614	4.9212	2.1626	2.4322	4.376
12	2.8021	5.0713	3.7385	7.0083	7.2659	9.0196	4.0487	4.1788	4.0551
24	3.4563	5.2269	5.302	7.2775	6.6596	8.1907	3.8904	4.2445	2.6765
Percentage of surfactin C-13
	WT			PC			COM
Incubation time (h)	Experiment 1	Experiment 2	Experiment 3	Experiment 1	Experiment 2	Experiment 3	Experiment 1	Experiment 2	Experiment 3
5	2.0913	3.235	6.6144	9.1101	1.9396	6.6737	2.5743	7.6501	1.3444
8	13.3545	16.4414	14.973	19.2086	18.0938	17.1897	13.8665	11.9437	16.1318
12	14.3734	16.3495	11.0128	19.3582	17.209	18.2522	17.7642	13.7558	11.0964
24	15.5291	15.0287	12.3204	22.2535	16.8461	16.7916	16.639	12.8832	10.4834
Percentage of surfactin C-14(1)
	WT			PC			COM
Incubation time (h)	Experiment 1	Experiment 2	Experiment 3	Experiment 1	Experiment 2	Experiment 3	Experiment 1	Experiment 2	Experiment 3
5	0	4.525	8.4716	7.7615	2.2912	7.8015	8.6537	6.3628	3.6075
8	7.576	7.1606	6.1001	8.2646	8.0155	7.0475	7.6839	7.7477	4.7186
12	5.9478	5.3018	5.3281	6.8683	6.6906	6.4829	8.025	7.2152	3.6669
24	4.6081	5.7198	4.78	7.3442	8.0402	7.0408	5.0755	6.8794	4.1005
Percentage of surfactin C-14(2)
	WT			PC			COM
Incubation time (h)	Experiment 1	Experiment 2	Experiment 3	Experiment 1	Experiment 2	Experiment 3	Experiment 1	Experiment 2	Experiment 3
5	4.5967	3.0008	3.2723	7.2672	1.9182	5.8774	1.4253	3.5537	1.3783
8	10.9802	16.3484	12.858	15.3855	17.8142	17.7107	12.2429	14.9257	12.6829
12	18.2718	17.4441	17.8305	16.4068	20.218	19.2247	17.7687	20.8587	10.6444
24	16.4467	20.2358	18.5947	16.7316	19.6852	21.0013	16.0302	19.2484	17.456
Percentage of surfactin C-15
	WT			PC			COM
Incubation time (h)	Experiment 1	Experiment 2	Experiment 3	Experiment 1	Experiment 2	Experiment 3	Experiment 1	Experiment 2	Experiment 3
5	2.4999	6.5376	8.6184	22.356	6.9744	12.3137	2.4828	10.5715	3.18
8	34.0348	24.6106	26.1218	34.5484	33.9282	35.2581	31.1494	22.7906	30.7957
12	36.3259	32.6502	28.2316	37.617	36.2166	31.239	35.3053	34.9925	33.6431
24	30.2016	37.6482	27.1043	33.7396	37.6428	37.604	30.3957	34.6442	26.6562

## Sheet: Fig.8a
Fig. 8a: Amounts of released proteins (mg/L) per a unit of optical density (OD600) of cells measured at different times (5 h, 8 h, 12 h, and 24 h) during cultivation of wild-type (WT), plasmid-cured (PC) and complemented (COM) cells of Bacillus velezensis strain GH1-13 in tryptic soy broth at 25 ºC in aerobic conditions.
Incubation time (h)	Strains	Experiment 1	Experiment 2	Experiment 3
5	WT	3.47	0.79	1.56
	PC	1.62	0.78	2.64
	COM	2.27	0.82	4.98
8	WT	6.71	7.09	7.07
	PC	2.63	1.62	2.86
	COM	6.38	5.26	5.84
12	WT	10.26	11.09	12.34
	PC	13.52	12.08	6.92
	COM	7.66	9.16	9.55
24	WT	10.92	12.33	15.53
	PC	9.46	13.56	14.14
	COM	14.3	13.93	15.83
