# Supplementary material for: A native conjugative plasmid confers potential selective advantages to plant growth-promoting Bacillus velezensis strain GH1-13
Source: Commun Biol. 2021 May 14;4:582. doi: 10.1038/s42003-021-02107-z (PMC8121941; doi:10.1038/s42003-021-02107-z)
Supplement: Supplementary file 7 — Supplementary Data 4 [file 42003_2021_2107_MOESM7_ESM.xls]

## Sheet: Description
Supplementary Data 4: Secretome analysis data
Heat map of normalized spectral abundance frequency (NSAF) values of proteins identified from the tandem mass spectrometry data of proteins released in the filtered culture fluids of wild-type (WT) pBV71 plasmid-containing and plasmid-cured (PC) cells of Bacillus velezensis strain GH1-13 at 5 h and 8 h during cultivation in tryptic soy broth at 25 °C with aeration (180 rpm).
Proteins were identified by SEQUEST search to the reference sequence (RefSeq) database of B. velezensis strain GH1-13 at the National Center for Biotechnology Information (NCBI), and the annotated genes in B. subtilis 168 and B. velezensis FZB42 were searched at the websites of SubtiWiki (http://subtiwiki.uni-goettingen.de/wiki/index.php/Main_Page) and AmyloWiki (http://amylowiki.top/). A total o…
Data in the "secretome_NSAF" tab are used in Figure 8b-c and Supplementary Figure 9a-b.

## Sheet: secretome_NSAF
Gene locus	GH1-13	FZB42	168	Description	WT_5h	WT_8h	PC_5h	PC_8h
BVH55_05060	CspC	RBAM_38365	CspB	cold-shock protein (pseudogene)	3.7011	3.46	4.3838	3.7315
BVH55_01190	Tuf	Tuf	TufA	elongation factor Tu	0.88284	1.0801	0.95354	0.71947
BVH55_17595	CwlO1	CwlO	CwlO	peptidase C40	0.68185	0.23486	0.36258	0.55071
BVH55_10880	LysM	RBAM_018960	YocH	peptidoglycan-binding protein	0.62934	0.080331	0.27711	0.099225
BVH55_17860		Hag	Hag	flagellin Hag	0.59101	0.88341	0.77745	1.0482
BVH55_20090	PQQ	YxaL	YxaL	beta-propeller protein	0.42121	0.24105	0.32791	0.84943
BVH55_11445	CspC	CspD	CspD	cold-shock protein	0.37351	1.7248	0.68729	0.2195
BVH55_01220	RplB	RplB	RplB	50S ribosomal protein L2	0.34789	0.19178	0.29654	0.14992
BVH55_01340	RpsK	RpsK	RpsK	30S ribosomal protein S11	0.29082	0.13166	0.17781	0.14745
BVH55_01185	FusA	FusA	FusA	elongation factor G	0.27527	0.28513	0.26929	0.21074
BVH55_20135	AhpC	AhpC	AhpC	peroxiredoxin	0.24568	0.18447	0.28847	0.18076
BVH55_17855	FliD	FliD	FliD	flagellar cap protein FliD	0.23916	0.13634	0.30286	0.63941
BVH55_17160	Eno	Eno	Eno	enolase	0.20326	0.35939	0.28796	0.20888
BVH55_06715			XkdK	phage tail sheath protein	0.1976	0.084568	0.17137	0.23677
BVH55_09360				hypothetical protein	0.1827	0.22872	0.1266	0.16796
BVH55_07695	LpdA	PdhD	PdhD	dihydrolipoyl dehydrogenase	0.17642	0.15706	0.20868	0.18494
BVH55_17795		YwoF		hypothetical protein	0.17478	0.11941	0.19123	0.29717
BVH55_14260	TrxA	TrxA	TrxA	thiol reductase thioredoxin	0.16161	0.25208	0.31828	0.23216
BVH55_01140	RplA	RplA	RplA	50S ribosomal protein L1	0.15939	0.15761	0.1691	0.11656
BVH55_04530		RBAM_008390		peptidase G2	0.1578	0.070416	0.13305	0.24332
BVH55_06685			XkdG	major capsid protein	0.15133	0.033275	0.13403	0.22359
BVH55_17185	GapA	GapA	GapA	type I glyceraldehyde-3-phosphate dehydrogenase	0.15052	0.10709	0.14639	0.12973
BVH55_01280	RplF	RplF	RplF	50S ribosomal protein L6	0.15024	0.10021	0.15753	0.12949
BVH55_07680	PdhA	PdhA	PdhA	pyruvate dehydrogenase E1 component subunit alpha	0.13591	0.10786	0.1487	0.11714
BVH55_01135	RplK	RplK	RplK	50S ribosomal protein L11	0.1351	0.14679	0.18259	0.10274
BVH55_09325				hypothetical protein	0.1348	0.17637	0.04609	0.13071
BVH55_02925	SrmB	CshA	CshA	DEAD/DEAH box helicase	0.13383	0.033517	0.079416	0.027371
BVH55_13305	DnaK	DnaK	DnaK	molecular chaperone	0.13183	0.11273	0.14624	0.082061
BVH55_13675	GreA	GreA	GreA	transcription elongation factor	0.12847	0.13622	0.21865	0.073818
BVH55_08535	FlgG	FlgG	FlgE	flagellar basal body rod protein	0.12161	0.088243	0.14731	0.34439
BVH55_17885	FlgK	FlgK	FlgK	flagellar hook-associated protein	0.11538	0.057378	0.18693	0.18742
BVH55_06800	CwlA	XlyA	XlyA	N-acetylmuramoyl-L-alanine amidase	0.11129	0.033077	0.08817	0.18853
BVH55_09775			YorF	hypothetical protein	0.099521	0.11574	0.040328	0.038123
BVH55_03675	BdhA	BdhA	BdhA	butanediol dehydrogenase	0.097156	0.079757	0.12756	0.094904
BVH55_01205	RplC	RplC	RplC	50S ribosomal protein L3	0.096505	0.10233	0.082123	0.036968
BVH55_07435	DapD	YkuQ	YkuQ	2,3,4,5-tetrahydropyridine-2,6-dicarboxylate N-acetyltransferase	0.09496	0.073083	0.12468	0.049108
BVH55_09330				hypothetical protein	0.093378	0.20906	0.055726	0.098774
BVH55_20475		SacB	SacB	glycoside hydrolase 68	0.09239	0.11231	0	0.075548
BVH55_01820		YbfG	YbfG	hypothetical protein	0.091314	0.040022	0.07112	0.11872
BVH55_07690	PhdC	PhdC	PhdC	2-oxo acid dehydrogenase subunit E2	0.091265	0.10614	0.12204	0.087402
BVH55_01175	RpsL	RpsL	RpsL	30S ribosomal protein S12	0.089318	0.019997	0.062187	0.0069985
BVH55_06770			XkdV	hypothetical protein	0.086846	0.035212	0.074161	0.11502
BVH55_12900		TasA	TasA	spore coat protein	0.085864	0.081942	0.014092	0.040704
BVH55_19630		YxkC		hypothetical protein	0.084568	0.11064	0.09831	0.13211
BVH55_01265	RplE	RplE	RplE	50S ribosomal protein L5	0.081379	0.026979	0.061642	0.021582
BVH55_08410	RplS	RplS	RplS	50S ribosomal protein L19	0.07795	0.12598	0.074625	0.10078
BVH55_01380	RpsI	RpsI	RpsI	30S ribosomal protein S9	0.077575	0.079604	0.084876	0.059433
BVH55_07305	PtsA	PtsI	PtsI	phosphoenolpyruvate-protein phosphotransferase	0.076534	0.067661	0.085883	0.055816
BVH55_17175	Pgk	Pgk	Pgk	phosphoglycerate kinase	0.073944	0.061286	0.080902	0.05883
BVH55_01255	RplN	RplN	RplN	50S ribosomal protein L14	0.073477	0.028275	0.060294	0.047498
BVH55_18590	AtpD	AtpD	AtpD	ATP synthase subunit beta	0.073439	0.042298	0.0051839	0.065339
BVH55_16960				hypothetical protein	0.072292	0.076302	0.079096	0.12462
BVH55_14615	Pyk	Pyk	Pyk	pyruvate kinase	0.070871	0.047173	0.083828	0.046226
BVH55_02090	TerD	YceD	YceD	chemical-damaging agent (tellurite) resistance protein C	0.06967	0.050045	0.076227	0.050041
BVH55_07775	TypA	YlaG	YlaG	translational GTPase	0.069575	0.059746	0.058094	0.050499
BVH55_00260				hypothetical protein (plasmid)	0.069311	0.035562	0	0
BVH55_01300	RplO	RplO	RplO	50S ribosomal protein L15	0.069074	0.056704	0.083971	0.07938
BVH55_09315				hypothetical protein	0.068294	0.07008	0.013837	0.047963
BVH55_03580	GroEL	GroEL	GroEL	molecular chaperone	0.067973	0.071019	0.085638	0.056811
BVH55_17880	FlgL	FlgL	FlgL	flagellar hook-associated protein	0.06613	0.065597	0.13265	0.16149
BVH55_06565	Ndh	Ndh	Ndh	pyridine nucleotide-disulfide oxidoreductase	0.065745	0.079198	0.084443	0.054203
BVH55_13665	YrrS	YrrS	YrrS	hypothetical protein	0.061205	0.017392	0.051512	0.036521
BVH55_08710	InfB	InfB	InfB	translation initiation factor IF-2	0.06112	0.030877	0.046296	0.043224
BVH55_06720				phage portal protein	0.060981	0.023466	0.03336	0.07227
BVH55_06725				phage portal protein	0.060569	0	0.041418	0.045679
BVH55_18745		FbaA	FbaA	fructose-bisphosphate aldolase, class II	0.058975	0.06778	0.12045	0.084718
BVH55_08740	Pnp	PnpA	PnpA	polyribonucleotide nucleotidyltransferase	0.058642	0.057573	0.015607	0.039615
BVH55_07685	AcoB	PdhB	PdhB	alpha-ketoacid dehydrogenase subunit beta	0.058612	0.042455	0.075445	0.059433
BVH55_13815		YrvJ	YrvJ	N-acetylmuramoyl-L-alanine amidase	0.058181	0.046436	0.014146	0.12258
BVH55_13075	FtsI	PbpA	PbpA	penicillin-binding protein	0.056418	0.0057894	0.022291	0.03647
BVH55_01160	RpoB	RpoB	RpoB	DNA-directed RNA polymerase subunit beta	0.056355	0.045107	0.018498	0.038858
BVH55_15575	BslA	BslA	BslA	GbsR/MarR family transcriptional regulator	0.05634	0.077084	0.020547	0.1187
BVH55_14120	Tig	Tig	Tig	trigger factor	0.055498	0.094373	0.10698	0.05239
BVH55_15765	YugI	YugI	YugI	RNA-binding protein S1	0.051717	0.037148	0.056584	0.022287
BVH55_01235	RpsC	RpsC	RpsC	30S ribosomal protein S3	0.0514	0.022153	0.028119	0.013291
BVH55_14560	Mdh	Mdh	Mdh	malate dehydrogenase	0.05028	0.064125	0.058941	0.049528
BVH55_12515	GndA	GndA	GndA	phosphogluconate dehydrogenase	0.050173	0.036775	0.015684	0.02883
BVH55_03720	GuaA	GuaA	GuaA	GMP synthase	0.049946	0.046796	0.019007	0.028075
BVH55_14710	Tpx	Tpx	Tpx	2-Cys peroxiredoxin	0.046968	0.024787	0.066071	0.023133
BVH55_09240				hypothetical protein	0.046906	0.056155	0.0099789	0.025829
BVH55_14800	RpsD	RpsD	RpsD	30S ribosomal protein S4	0.044821	0.017248	0.01226	0.014487
BVH55_13085	SodA	SodA	SodA	superoxide dismutase	0.044598	0.034323	0.10369	0.048049
BVH55_16115	TrxB	YumC	YumC	NAD(P)/FAD-dependent oxidoreductase	0.044009	0.075035	0.077781	0.043767
BVH55_13980	RplU	RplU	RplU	50S ribosomal protein L21	0.043942	0.060874	0.060097	0.037874
BVH55_01210	RplD	RplW	RplD	50S ribosomal protein L4	0.043306	0.066657	0.017768	0.018663
BVH55_05195	LysM	LytF	LytF	peptidoglycan endopeptidase	0.041933	0.032989	0.038232	0.098386
BVH55_17215		RBAM_38960		hypothetical protein	0.041501	0.045993	0.0090813	0.050078
BVH55_00265	Spc7			Spc7 kinetochore protein (plasmid)	0.041196	0.040582	0	0
BVH55_18565	MurA	MurAA	MurAA	UDP-N-acetylglucosamine 1-carboxyvinyltransferase	0.04112	0.025317	0.033743	0.031012
BVH55_08640	RpsB	RpsB	RpsB	30S ribosomal protein S2	0.040995	0.0056089	0.019935	0.007852
BVH55_11650		PonA	PonA	peptidase	0.039889	0.010419	0.01587	0.012502
BVH55_18600	AtpA	AtpA	AtpA	ATP synthase subunit alpha	0.037946	0.032983	0.036633	0.050021
BVH55_14015	MreB	MreB	MreB	rod shape-determining protein	0.036575	0.026613	0.010914	0.037256
BVH55_17555				hypothetical protein	0.034745	0.016044	0.019007	0.097328
BVH55_15275	MetK	MetK	MetK	S-adenosylmethionine synthase	0.033616	0.027596	0.03065	0.02173
BVH55_09395			YonJ	hypothetical protein	0.033201	0.051104	0	0.0047693
BVH55_05220		LytE	LytE	peptidoglycan endopeptidase	0.032716	0.0025179	0.017898	0.028198
BVH55_00540	GuaB	GuaB	GuaB	IMP dehydrogenase	0.032146	0.028275	0.012561	0.023749
BVH55_01345		RpoA	RpoA	DNA-directed RNA polymerase subunit alpha	0.032117	0.032957	0.019522	0.018455
BVH55_12150	PpiB	PpiB	PpiB	peptidylprolyl cis-trans isomerase	0.031344	0.13509	0.14575	0.081045
BVH55_14700		AckA	AckA	acetate kinase	0.031205	0.031439	0.071386	0.034231
BVH55_08645	Tsf	Tsf	Tsf	elongation factor Ts	0.030595	0.021191	0.062764	0.013185
BVH55_06085	FabF	FabF	FabF	beta-ketoacyl-[acyl-carrier-protein] synthase II	0.029917	0.028467	0.059514	0.0093766
BVH55_01165	RpoC	RpoC	RpoC	DNA-directed RNA polymerase subunit beta	0.029906	0.029345	0.0010225	0.018526
BVH55_18635	GlyA	GlyA	Gly	serine hydroxymethyltransferase	0.029701	0.051535	0.017725	0.023272
BVH55_18395	FlgG	FlhO	FlhO	flagellar biosynthesis protein	0.029599	0.013017	0.041637	0.043734
BVH55_08865	RecA	RecA	RecA	DNA recombination/repair protein	0.029063	0.0059646	0.0035331	0.0055665
BVH55_19445	DltA	DltA	DltA	D-alanine--poly(phosphoribitol) ligase subunit 1	0.02896	0.013716	0.014624	0.0096003
BVH55_16980	Rnr	Rnr	Rnr	ribonuclease R	0.028842	0.011543	0.0015778	0.001243
BVH55_01750		YolA	YolA	DUF4879 domain-containing protein	0.028368	0.017466	0.023278	0.042788
BVH55_00790		Prs	Prs	ribose-phosphate pyrophosphokinase	0.028278	0.019587	0	0.015233
BVH55_18105		PgdS	PgdS	gamma-glutamyl hydrolase	0.027264	0.010072	0.023863	0.065796
BVH55_01145	RplJ	RplJ	RplJ	50S ribosomal protein L10	0.027001	0.024936	0.014771	0.023272
BVH55_08025	FtsZ	FtsZ	FtsZ	cell division protein	0.0264	0.014448	0.041722	0.0025282
BVH55_16430	SufC	SufC	SufC	ABC transporter ATP-binding protein	0.025759	0.037006	0.075156	0.011101
BVH55_06735	XkdP		YqbP	phage portal protein	0.025583	0	0.0055981	0.03087
BVH55_09780			YorG	hypothetical protein	0.024284	0.023495	0.0037956	0.0089702
BVH55_05720	YrpD	YrpD		hypothetical protein	0.02374	0.03508	0.01039	0.13095
BVH55_12020	PGDH	SerA	SerA	phosphoglycerate dehydrogenase	0.023478	0.031538	0.014011	0.016556
BVH55_11935	RpsA	YpfD	YpfD	30S ribosomal protein S1	0.023467	0.019866	0.028884	0.015169
BVH55_16425	SufB	SufD	SufD	Fe-S cluster assembly protein	0.023077	0.045783	0.039276	0.01768
BVH55_06755	JayE			phage portal protein	0.022539	0.0039649	0.014092	0.041629
BVH55_10280	TktA	Tkt	Tkt	transketolase	0.021839	0.020687	0.016542	0.0086878
BVH55_09365				hypothetical protein	0.021829	0.089597	0	0.012543
BVH55_06280	FabI	FabI	FabI	enoyl-[acyl-carrier-protein] reductase	0.021716	0.045459	0.028511	0.03369
BVH55_14115	ClpX	ClpX	ClpX	ATP-dependent protease ATP-binding subunit	0.021343	0.011498	0	0.009198
BVH55_13140	SrmB	CshB	CshB	DEAD/DEAH box helicase	0.020466	0	0	0
BVH55_18055	LytD	LytD	LytD	beta-N-acetylglucosaminidase	0.02035	0.0062647	0.0055663	0.019732
BVH55_07595	RnjA	RnjA	RnjA	ribonuclease J	0.02019	0.021132	0.002209	0.012181
BVH55_06845	DegQ	HtrA	HtrA	serine protease	0.019921	0.0076656	0.035417	0.055801
BVH55_08770	Asd	Asd	Asd	aspartate-semialdehyde dehydrogenase	0.019431	0.035891	0.024803	0.016748
BVH55_17940	Cps2a	TagV	TagV	LytR family transcriptional regulator	0.019415	0.0068307	0.0030346	0.0023906
BVH55_13805	AspS	AspS	AspS	aspartate:tRNA ligase	0.018928	0.010488	0	0.0065256
BVH55_14045	ValS	ValS	ValS	valine:tRNA ligase	0.016553	0.018031	0	0.0098774
BVH55_15385	MenB	MenB	MenB	1,4-dihydroxy-2-naphthoyl-CoA synthase	0.016478	0.015218	0.0045073	0
BVH55_13885	QueA	QueA	QueA	tRNA preQ1(34) S-adenosylmethionine ribosyltransferase-isomerase	0.016382	0.008069	0.014339	0.011296
BVH55_18390	FlgG	FlhP	FlhP	flagellar hook-basal body protein FlhP	0.016358	0.015107	0.031321	0.031723
BVH55_09235	CwlA			N-acetylmuramoyl-L-alanine amidase	0.0161	0.01586	0	0.011101
BVH55_20140	AhpF	AhpF	AhpF	alkyl hydroperoxide reductase subunit F	0.01541	0.006777	0.033721	0.0056923
BVH55_08525	FliK	FliK	FliK	flagellar hook-length control protein	0.015041	0	0.019199	0.03673
BVH55_16410	SufB	SufB	SufB	Fe-S cluster assembly protein	0.014458	0.026706	0.0079096	0.012462
BVH55_18845	ArgS	ArgS	ArgS	arginine:tRNA ligase	0.014107	0.012408	0.00882	0.0086852
BVH55_09150		RBAM_019820	YokF	endonuclease	0.013749	0	0	0.0088876
BVH55_14635	MaeB	YtsJ	YtsJ	NAD-dependent malic enzyme	0.013665	0.0067307	0.020931	0.0094223
BVH55_13260	FloA	FloA	FloA	hypothetical protein	0.013582	0	0.0037151	0
BVH55_05165	Pgm2	PgcA	PgcA	phosphoglucomutase	0.013524	0.013084	0.008455	0.0049955
BVH55_09905			NrdEB	hypothetical protein	0.0135	0.066496	0	0.011636
BVH55_18400	Mbl	Mbl	Mbl	rod shape-determining protein	0.01346	0.014502	0	0.0058005
BVH55_04215		Pel	Pel	pectate lyase	0.013308	0.0049162	0.017472	0.055057
BVH55_17170	TpiA	TpiA	TpiA	triose-phosphate isomerase	0.013287	0.016361	0.053304	0.015269
BVH55_06785		XepA	XepA	phage portal protein	0.013287	0.0027269	0	0.019087
BVH55_13960	ObgE	Obg	Obg	GTPase ObgE	0.01309	0.011283	0.02578	0.0022565
BVH55_01620	GlmS	GlmS	GlmS	glutamine--fructose-6-phosphate transaminase	0.013073	0.0091987	0.0081732	0.0064386
BVH55_00375				putative protofilament interface (plasmid)	0.012843	0.025698	0	0
BVH55_17995				amidase	0.012715	0.0029357	0.010434	0.0054797
BVH55_10095	GlnA	GlnA	GlnA	type I glutamate--ammonia ligase	0.012619	0.0202	0.019329	0.010876
BVH55_18760	PyrG	PyrG	PyrG	CTP synthetase	0.012567	0.0090267	0	0.0072209
BVH55_15150	LeuS	LeuS	LeuS	leucine:tRNA ligase	0.012543	0.010297	0.0015249	0.0036037
BVH55_10335	AcnA	CitB	CitB	aconitate hydratase 1	0.012341	0.013676	0.0027004	0.0042546
BVH55_12535		YqjE	YqjE	hypothetical protein	0.012081	0.016736	0.052873	0.0078096
BVH55_13300	DnaJ	DnaJ	DnaJ	molecular chaperone	0.011952	0.0073589	0.0032693	0.0077263
BVH55_02580		Ycnl	Ycnl	hypothetical protein	0.01104	0.02379	0	0.014273
BVH55_17165		Pgm2	Pgm2	2,3-bisphosphoglycerate-independent phosphoglycerate mutase	0.010964	0.016201	0.021593	0.01701
BVH55_20375		PurA	PurA	adenylosuccinate synthetase	0.010424	0.070594	0.0028511	0.002246
BVH55_14980	MurC	MurC	MurC	UDP-N-acetylmuramate--L-alanine ligase	0.010375	0.007985	0.0056758	0.0067069
BVH55_03470	YhfP	YhfP	YhfP	quinone oxidoreductase	0.010095	0.0062153	0.0036816	0.0058005
BVH55_08785	RnjA	RnjB	RnjB	ribonuclease J	0.0098987	0.029254	0	0.005119
BVH55_00785	GlmU	GcaD	GcaD	glucosamine-1-phosphate N-acetyltransferase	0.0098292	0.018155	0.0053771	0.012708
BVH55_10755	FabG		YoxD	3-ketoacyl-ACP reductase	0.0094162	0.0057975	0.020605	0.0040579
BVH55_01085	GltX	GltX	GltX	glutamate:tRNA ligase	0.0092798	0.0071418	0	0.0039991
BVH55_20640	YchF	EngD	YyaF	GTP-binding protein	0.0091847	0.01131	0.020098	0.0079163
BVH55_07750	LasB	NprE	NprE	peptidase M4	0.0086029	0.051643	0.030591	0.077856
BVH55_12220		PunA	PupG	purine-nucleoside phosphorylase	0.0082392	0	0.022536	0
BVH55_08310	YloV	YloV	YloV	hypothetical protein	0.0080759	0.0037292	0.004418	0.0017402
BVH55_08135	PyrC	PyrC	PyrC	dihydroorotase	0.0078542	0.017731	0.0028644	0.0022565
BVH55_01240	RplP	RplP	RplP	50S ribosomal protein L16	0.0077815	0.023955	0.025541	0.0067069
BVH55_14630	AccD	AccD	AccD	acetyl-CoA carboxylase subunit beta	0.0077278	0.0047579	0	0
BVH55_19415		Epr	Epr	peptidase S8	0.0077145	0.0035623	0	0
BVH55_11915	EngA	EngA	YphC	ribosome biogenesis GTPase Der	0.0077101	0.0031647	0.0028119	0
BVH55_08530	FlgD	FlgD	FlgD	flagellar hook assembly protein	0.0076749	0.037803	0	0.019845
BVH55_12765	AccC	AccC	AccC	acetyl-CoA carboxylase biotin carboxylase subunit	0.0074702	0.012265	0.0054488	0.0085848
BVH55_08010	MurB	MurB	MurB	UDP-N-acetylenolpyruvoylglucosamine reductase	0.0073962	0.0068307	0.0080923	0.0063749
BVH55_09910		NrdE	NrdE	ribonucleotide reductase	0.007092	0.024016	0	0
BVH55_17590	TrxB	TrxB	TrxB	thioredoxin-disulfide reductase	0.0070696	0.010882	0.0038674	0
BVH55_06610	CwlA	XlyB	XlyB	N-acetylmuramoyl-L-alanine amidase	0.0070696	0	0	0.030467
BVH55_19045	EutD	Pta	Pta	phosphate acetyltransferase	0.0069383	0.025631	0.030365	0.0029901
BVH55_04150		YfmT	YfmT	aldehyde dehydrogenase	0.0069311	0.012802	0	0
BVH55_12510		Zwf	Zwf	glucose-6-phosphate dehydrogenase	0.0068744	0.0014108	0.0025071	0.0039501
BVH55_07985	MurE	MurE	MurE	UDP-N-acetylmuramoyl-L-alanyl-D-glutamate--2,6-diaminopimelate ligase	0.0068604	0.0070398	0	0.001971
BVH55_18090	Cps2a	YwtF	TagT	LytR family transcriptional regulator	0.0068325	0.010517	0.0037377	0.017667
BVH55_02030		YcdA	YcdA	DUF4352 domain-containing protein	0.0067706	0.033349	0.0074077	0.014589
BVH55_01735				hypothetical protein	0.0066304	0.025854	0.0048362	0.0019049
BVH55_06900	Pgl	YkgB	YkgB	6-phosphogluconolactonase	0.0064214	0.009884	0.0070257	0.0055346
BVH55_08695	NusA	NusA	NusA	transcription termination/antitermination protein	0.0060082	0.0018496	0.0065736	0.0025893
BVH55_00480	DnaN	DnaN	DnaN	DNA polymerase III subunit beta	0.0059287	0.0073005	0	0
BVH55_14330	PheT	PheT	PheT	phenylalanine:tRNA ligase subunit beta	0.0055748	0.0042904	0	0.0024025
BVH55_16420	SufS	SufS	SufS	cysteine desulfurase	0.0055199	0.0016993	0.0030197	0.0047576
BVH55_10975	OhdB	OhdB	OhdB	dihydrolipoamide succinyltransferase	0.0054001	0.014962	0	0
BVH55_00500	GyrB	GyrB	GyrB	DNA topoisomerase (ATP-hydrolyzing) subunit B	0.0052525	0.0053898	0	0
BVH55_11795	AroA	AroE	AroE	3-phosphoshikimate 1-carboxyvinyltransferase	0.0052361	0	0	0
BVH55_08145	CarB	PyrAA	PyrAA	carbamoyl-phosphate synthase large subunit	0.0052312	0.04638	0	0.01533
BVH55_00545	DacC	DacA	DacA	D-alanyl-D-alanine carboxypeptidase	0.0050588	0.0062294	0	0.0065403
BVH55_03790	PurQ	PurQ	PurQ	phosphoribosylformylglycinamidine synthase subunit	0.0049363	0.024314	0	0
BVH55_09810				hypothetical protein	0.0047682	0.02055	0	0
BVH55_07335	FtsI	pbpH	pbpH	penicillin-binding protein	0.0047346	0.021377	0	0.059852
BVH55_03895	GatB	GatB	GatB	aspartyl/glutamyl-tRNA amidotransferase subunit	0.0047081	0.014494	0.010302	0.0081159
BVH55_09895		NrdE	NrdE2_2	ribonucleotide-diphosphate reductase subunit alpha	0.0046689	0.020122	0	0
BVH55_03890	GatA	GatA	GatA	aspartyl/glutamyl-tRNA amidotransferase subunit A	0.0046207	0	0.0075834	0
BVH55_08345	FabG	FabG	FabG	beta-ketoacyl-ACP reductase	0.004555	0	0.034886	0.007852
BVH55_05155	GlpK	GlpK	GlpK	glycerol kinase	0.0045183	0.0083456	0	0
BVH55_08880	YmdB	YmdB	YmdB	metallophosphoesterase	0.0042444	0.0052265	0.0092877	0.0036583
BVH55_05160	GlpA	GlpD	GlpD	glycerol-3-phosphate dehydrogenase	0.0040452	0.0024906	0	0.0052299
BVH55_00900	HslO	YacC	YacC	molecular chaperone Hsp33	0.0038506	0	0.021065	0
BVH55_07525	FruK	FruK	FruK	1-phosphofructokinase	0.0036981	0	0.012138	0
BVH55_09825				hypothetical protein	0.0036739	0.031668	0	0
BVH55_09985				hypothetical protein	0.0036499	0.022472	0	0.0031459
BVH55_17740	UvrA	UvrA	UvrA	excinuclease ABC subunit A	0.0035126	0	0	0
BVH55_04110	MdoB	YfnI	YfnI	glycerol phosphate lipoteichoic acid synthase	0.0034907	0.0064477	0.0038193	0.02407
BVH55_01870		YbfQ	YbfQ	hypothetical protein	0.0034799	0	0.0076148	0
BVH55_09115	NrdE	NrdE	NrdE	ribonucleoside-diphosphate reductase subunit alpha	0.0032015	0.0059134	0	0
BVH55_18690	PrfA	PrfA	PrfA	peptide chain release factor 1	0.0031476	0.0038758	0.017219	0
BVH55_05525	SerC	SerC	SerC	phosphoserine transaminase	0.0031213	0.0096086	0.003415	0
BVH55_08140	CarA	CarA	CarA_2	carbamoyl-phosphate synthase small subunit	0.0030784	0.017058	0.0033681	0.0053065
BVH55_03795	PurL	PurL	PurL	phosphoribosylformylglycinamidine synthase subunit	0.0030203	0.035332	0	0
BVH55_08555	FliY	FliY	FliN	flagellar motor switch phosphatase	0.0030122	0.0092729	0	0
BVH55_08435	SucC	SucC	SucC	succinyl-CoA ligase subunit beta	0.0029105	0.017919	0	0
BVH55_12225	DeoB	Drm	Drm	phosphopentomutase	0.002844	0	0.012447	0
BVH55_00505	GyrA	GyrA	GyrA	DNA gyrase subunit A	0.0027363	0.0033695	0	0.0047169
BVH55_08455	TrmFO	Gid	TrmFO	methylenetetrahydrofolate--tRNA-(uracil(54)-C(5))-methyltransferase	0.0025759	0	0.011273	0
BVH55_13720	AlaS	AlaS	AlaS	alanine:tRNA ligase	0.0025525	0.0055003	0	0.0011
BVH55_08100	IleS	IleS	IleS	isoleucine:tRNA ligase	0.0024333	0.0029963	0	0.0031459
BVH55_10980	SucA	OdhA	OdhA	2-oxoglutarate dehydrogenase subunit E1	0.002374	0.0080391	0	0.0020462
BVH55_03815	PurH	PurN	PurN	bifunctional phosphoribosylaminoimidazolecarboxamide formyltransferase	0.0021885	0.012127	0	0
BVH55_07545		YkpA	YkpA	ABC transporter ATP-binding protein	0.0020789	0.0051199	0	0
BVH55_06730				phage portal protein	0.0020021	0.0004109	0	0.0011504
BVH55_20690	MnmG	GidA	GidA	tRNA uridine-5-carboxymethylaminomethyl(34) synthesis enzyme	0.0017843	0.0032957	0	0.0015379
BVH55_15270	AsnB	AsnB	AsnB	asparagine synthetase B	0.001773	0.0054581	0	0
BVH55_04305	MdoB	ItaS	ItaS	glycerol phosphate lipoteichoic acid synthase	0.0017373	0.0096265	0.0057022	0.032942
BVH55_07295	NagE	PtsG	PtsG	PTS glucose transporter subunit IICBA	0.0016053	0.012849	0.0017564	0
BVH55_01290	RpsE	RpsE	RpsE	30S ribosomal protein S5	0	0.036959	0	0.011498
BVH55_05470		PrsA	PrsA	peptidylprolyl isomerase	0	0.017065	0	0.0068254
BVH55_08475	CodY	CodY	CodY	GTP-sensing pleiotropic transcriptional regulator CodY	0	0.0053274	0.009467	0
BVH55_20465		PpaC	PpaC	manganese-dependent inorganic pyrophosphatase	0	0	0.019838	0
BVH55_08440	SucD	SucD	SucD	succinate--CoA ligase subunit alpha	0	0.022997	0	0
BVH55_06135	OppA	OppA	OppA	ABC transporter substrate-binding protein	0	0.017755	0	0
BVH55_16025	Ald	Ald	Ald	alanine dehydrogenase	0	0.027523	0.0032606	0.0025686
BVH55_08680	ProS	ProS	ProS	proline:tRNA ligase	0	0.0024465	0	0
BVH55_19900	FeuA	YxeB	YxeB	iron(3+)-hydroxamate-binding protein	0	0.0043119	0	0.0090543
BVH55_14565	Icd	Icd	Icd	isocitrate dehydrogenase (NADP(+))	0	0.014679	0	0.0045664
BVH55_07820	Pyc	PycA	PycA	pyruvate carboxylase	0	0.0012019	0	0
BVH55_20045	HtpG	HtpG	HtpG	molecular chaperone HtpG	0	0.0055104	0	0
BVH55_01615	GlmM	GlmM	GlmM	phosphoglucosamine mutase	0	0.0030799	0.010946	0
BVH55_08180	Sat	Sat	Sun	sulfate adenylyltransferase	0	0.0090301	0	0
BVH55_15750	YqdH	YugK	YugK	NADH-dependent alcohol dehydrogenase	0	0.003538	0.015718	0.0024764
BVH55_16600	FumC	CitG	CitG	fumarate hydratase, class II	0	0.0044799	0	0
BVH55_19255		Vpr	Vpr	peptidase S8	0	0.0034366	0	0.040893
BVH55_02335	SrfAB	SrfAB	SrfAB	non-ribosomal peptide synthetase	0	0.010194	0.00068357	0.001077
BVH55_02330	SrfAA	SrfAA	SrfAA	non-ribosomal peptide synthetase	0	0.0050049	0.00034207	0.00080842
BVH55_08150	PyrK	PyrK	PyrK	dihydroorotate dehydrogenase electron transfer subunit	0	0.021559	0	0
BVH55_05650	AprE	AprE	AprE	peptidase S8	0	0.019866	0.016047	0.030339
BVH55_03800		PurF	PurF	amidophosphoribosyltransferase	0	0.017392	0	0
BVH55_01725		MlnF		hypothetical protein	0	0.0030373	0	0
BVH55_11415	IlvD	IlvD	IlvD	dihydroxy-acid dehydratase	0	0.0024728	0	0
BVH55_18190	AlsS	AlsS	AlsS	acetolactate synthase	0	0.0024165	0	0.0016914
BVH55_07300		PtsH	PtsH	phosphocarrier protein HPr	0	0.054878	0.013932	0.032925
BVH55_09405				HU family DNA-binding protein	0	0.045488	0	0
BVH55_15840	NupN	NupN	NupN	BMP family ABC transporter substrate-binding protein	0	0.032852	0	0.0027053
BVH55_01225	RpsS	RpsS	RpsS	30S ribosomal protein S19	0	0.022497	0	0
BVH55_09290				hypothetical protein	0	0.021425	0	0
BVH55_09245			YomF	hypothetical protein	0	0.020366	0	0.0071276
BVH55_01685				export ABC transporter ATP-binding protein	0	0.013353	0	0.0062309
BVH55_01640		RBAM_002420	YbdO	DUF4885 domain-containing protein	0	0.012447	0.0031597	0.069696
BVH55_19860	DeoC	DeoC	Dra	2-deoxyribose-5-phosphate aldolase	0	0.012431	0	0
BVH55_14230	SdhA	ShdA	ShdA	succinate dehydrogenase flavoprotein subunit	0	0.010596	0	0.0016481
BVH55_14785	GAF	YtsP	YtsP	histidine kinase	0	0.0086238	0.015325	0
BVH55_14335	PheS	PheS	PheS	phenylalanine:tRNA ligase subunit alpha	0	0.0080221	0	0.0056151
BVH55_03805		PurM	PurM	phosphoribosylformylglycinamidine cyclo-ligase	0	0.0079757	0	0
BVH55_02095	TerD	YceE	YceE	chemical-damaging agent (tellurite) resistance protein C	0	0.0071865	0.0063853	0
BVH55_11970	GdhA	GudB	GudB	glutamate dehydrogenase	0	0.0065085	0	0
BVH55_14150	IlvC	LeuA	LeuA	ketol-acid reductoisomerase	0	0.0060518	0	0.0028239
BVH55_14420		YsdC	YsdC	peptidase M28	0	0.0057332	0	0
BVH55_13410	YqeH	YqeH	YqeH	ribosome biogenesis GTPase	0	0.0056549	0	0
BVH55_01730				hypothetical protein	0	0.0056195	0	0
BVH55_09370				hypothetical protein	0	0.0053898	0	0
BVH55_09800	RecJ	RecJ	YorK	single-stranded-DNA-specific exonuclease	0	0.0047993	0	0
BVH55_00275				Fibrinogen_BP (plasmid)	0	0.0044872	0	0
BVH55_16120	GuaC	GuaC	GuaC	GMP reductase	0	0.0042325	0	0
BVH55_14990		YtpR	YtpR	tRNA-binding protein	0	0.0034323	0.018298	0
BVH55_01720	FabD			[acyl-carrier-protein] S-malonyltransferase	0	0.0033089	0	0
BVH55_02015	EstA	Lip	Lip	esterase	0	0.0032238	0	0.0090261
BVH55_11670	AsnC	AsnS	AsnS	asparagine:tRNA ligase	0	0.0032088	0	0.002246
BVH55_09805	DnaE			DNA-dependent DNA polymerase	0	0.0031623	0	0
BVH55_19690	BglS	BglS	BglS	beta-glucanase	0	0.0028391	0	0.0039744
BVH55_06410	Bla	RBAM_012070	PenP	class A beta-lactamase	0	0.0022694	0	0.0095308
BVH55_02670		PbpC	PbpC	penicillin-binding protein	0	0.0020687	0	0
BVH55_19750		PelB	PelB	pectate lyase	0	0.0019489	0	0
BVH55_09250				hypothetical protein YomG	0	0.001885	0	0
BVH55_00455				DNA Topoisomerase, subtype IA (plasmid)	0	0.001885	0	0
BVH55_00735		YabE	YabE	hypothetical protein	0	0.001523	0	0.004264
BVH55_09260			CwlP	phage tail tape measure protein	0	0.0015037	0	0.00042101
BVH55_01710				non-ribosomal peptide synthetase	0	0.00081484	0	0
BVH55_01715				non-ribosomal peptide synthetase	0	0.00038488	0	0
BVH55_08230	Gmk	Gmk	Gmk	guanylate kinase	0	0	0.018029	0
BVH55_16895		AzoR2	AzoR2	FMN-dependent NADH-azoreductase	0	0	0.011196	0
BVH55_08480	FlgB	FlgB	FlgB	flagellar basal body rod protein	0	0	0	0.052407
BVH55_10255		YoaW1		hypothetical protein	0	0	0	0.013603
BVH55_17545		RnhA		ribonuclease	0	0	0	0.012303
BVH55_07715	LdcC	SpeA	SpeA	arginine decarboxylase	0	0	0	0.003942
BVH55_04360	CpdB	YfkN	YfkN	2',3'-cyclic-nucleotide 2'-phosphodiesterase	0	0	0	0.0027015
BVH55_05105		YhcR	YhcR	bifunctional metallophosphatase/5'-nucleotidase	0	0	0	0.001412
