# Supplementary material for: A native conjugative plasmid confers potential selective advantages to plant growth-promoting Bacillus velezensis strain GH1-13
Source: Commun Biol. 2021 May 14;4:582. doi: 10.1038/s42003-021-02107-z (PMC8121941; doi:10.1038/s42003-021-02107-z)
Supplement: Supplementary file 8 — Supplementary Data 5 [file 42003_2021_2107_MOESM8_ESM.xls]

## Sheet: Description
Supplementary Data 5. Transcriptome data analysis
Results from the analysis of variance (F-test, cutoff P < 0.01) between the trimmed mean of the relative log expression (TMM) ratios of the RNA-Seq counts for the four different phases of wild-type (WT) pBV71 plasmid-containing and plasmid-cured (PC) cells of Bacillus velezensis strain GH1-13, and post hoc analysis (Pearson coefficient, cutoff r > 0.99) between the transcript levels of the liaIH …
Pooled samples of total RNAs extracted from three replicate 1 mL cultures of wild-type (WT) pBV71 plasmid-containing and plasmid-cured (PC) cells were analyzed on an Illumina HiSeq platform, as described in the Supplementary Methods section. The RNA-Seq raw counts were normalized by the trimmed mean of the relative log expression (TMM) ratios, as shown in Supplementary Fig. 8.
Data in the "transcriptome_TMM" tab are used in Figure 9a, Supplementary Figure 9, and Supplementary Figure 10.

## Sheet: transcriptome_TMM
Locus	GH1-13	FZB42	Description	WT 5h	WT 8h	WT 12 h	WT 24 h	PC 5 h	PC 8 h	PC 12	PC 24 h	F-test	r (liaI)	r (liaH)	log2(WT8/WT5)
BVH55_16650		liaI	protein LiaI	3566.3	327245	20020.3	1951.72	543.75	1623.74	6528.69	29939.8	0.00215229	1	0.999931	6.5198
BVH55_16645		liaH	protein LiaH	7347.82	816285	45844.1	4431.03	1154.68	4572.77	17999.6	65976.8	0.00141891	0.999931	1	6.79561
BVH55_16640		liaG	conserved hypothetical protein	4962.87	195687	15530	4269.69	2040.62	3342.23	6506.51	24862.5	0.0048027	0.999682	0.999338	5.30123
BVH55_16625	citB	liaR	response regulator transcription factor	1549.63	23445.4	2321.74	1499.02	1542.56	1589.4	1065.76	3432.59	0.00298655	0.999232	0.999066	3.91931
BVH55_16630	liaS	liaS	sensor histidine kinase	2985.44	63303.2	5950.56	2881.63	2620.2	2963.24	2759.98	10022.3	0.00599374	0.999222	0.998766	4.40626
BVH55_16620		gerAC	Ger(x)C family spore germination protein	613.57	5337.1	877.28	490.82	609.14	676.26	527.07	970.71	0.00187755	0.99905	0.998929	3.12076
BVH55_04910		katE	catalase	2127.88	66662.5	3356.02	1486.77	1482.54	1195.01	2060.75	4666.85	0.000404084	0.999028	0.999407	4.96939
BVH55_16635	liaF	liaF	hypothetical protein	2076.2	53137.3	4629.74	1808.08	1211.12	1544.39	2088.21	8409.33	0.00820605	0.99888	0.998303	4.67771
BVH55_16575	dps	dps	DNA starvation/stationary phase protection protein	2093.21	19721.1	2145.11	864.56	1331.15	846.81	980.2	2354.61	0.00144963	0.997803	0.997807	3.23595
BVH55_20140		ahpF	alkyl hydroperoxide reductase subunit F	49176.7	295386	20793.6	54665.9	46189	40901.5	19037.9	35634.4	0.00260231	0.979677	0.9808	2.58655
BVH55_20135	ahpC	ahpC	peroxiredoxin	22928.5	114848	9818.82	21976.8	19359	17333	7977.86	13835	0.00358042	0.976382	0.977593	2.32451
BVH55_06440	galE	galE	UDP-glucose 4-epimerase	43.17	36923.6	892.98	34.72	43.89	37.9	870.35	27030.4	0.618111	0.823081	0.81746	9.7403
BVH55_06430		ganA	UDP-glucose--hexose-1-phosphate uridylyltransferase	62.14	40673.2	1538.67	42.89	77.93	52.11	1560.08	29860.4	0.618924	0.822998	0.81736	9.35434
BVH55_06435		galT	UDP-glucose--hexose-1-phosphate uridylyltransferase	81.11	62363.7	1862.5	55.14	95.85	65.14	1935.05	46606.2	0.639694	0.816904	0.811189	9.58661
BVH55_06455	PTS_IIA	lacF	6-phospho-beta-galactosidase	22.24	11274	98.13	10.89	9.85	20.13	111.96	8468.92	0.648101	0.813875	0.808152	8.98563
BVH55_06445		galK	PTS lactose transporter subunit IIBC/ galactokinase	66.07	51758.1	1104.94	38.12	65.39	50.93	1121.74	39428.5	0.662963	0.810183	0.804382	9.61357
BVH55_19470		licH	6-phospho-beta-glucosidase	446.12	439310	12223	526.22	494.48	370.7	21231.7	335351	0.65608	0.809917	0.804169	9.94359
BVH55_06450	PTS_EIIC	lacE1	PTS lactose/cellobiose transporter subunit IIA	96.81	69778.5	1501.38	61.27	87.79	56.85	1569.59	57002	0.745267	0.786527	0.780406	9.49341
BVH55_04515		glvA	6-phospho-alpha-glucosidase	239.41	1.56669e+06	163601	243.71	848.32	555.46	763659	1.10948e+06	0.625503	0.773584	0.769852	12.676
BVH55_06460		lacG	6-phospho-beta-galactosidase	412.1	109633	749.71	341.74	264.26	240.42	1127.02	92766.1	0.788681	0.773194	0.766936	8.05547
BVH55_15940	yuxH	pdeH	HDOD domain-containing protein	4979.22	6022.45	2453.23	3305.06	3295.63	3230.91	3316.63	3700.1	0.00758062	0.772957	0.773498	0.274431
BVH55_09065		ymaD	OsmC family protein	322.48	411.94	133.46	240.99	214.1	215.55	208.08	197.32	0.00114845	0.760771	0.763601	0.353225
BVH55_14420		ysdC	M42 family metallopeptidase	4438.91	5505.72	1923.34	3454.15	2385.5	2773.75	2536.06	2782.36	0.00674429	0.747222	0.748733	0.310726
BVH55_19485	celA	licB	PTS sugar transporter subunit IIB	43.17	51378.7	1030.36	14.98	47.48	22.5	1491.43	47040.6	0.883371	0.744374	0.737764	10.2169
BVH55_11095		RBAM_019350	glycosyl hydrolase	51.68	26577.1	7012.32	38.8	64.5	37.9	7907.1	23387.2	0.834439	0.741554	0.735213	9.00636
BVH55_19475	PTS_IIA	licA	PTS lactose/cellobiose transporter subunit IIA	57.56	53866	1638.76	17.7	39.42	29.61	2325.87	50813.5	0.919973	0.732985	0.726243	9.87009
BVH55_15280		pckA	phosphoenolpyruvate carboxykinase (ATP)	1197.05	214364	116393	1661.04	1635.72	1179.61	136714	119149	0.594414	0.728604	0.725562	7.48444
BVH55_19480		licC	PTS cellobiose transporter subunit IIC	183.16	258217	8064.27	81.69	137.06	119.62	12053.9	246287	0.933061	0.728583	0.7218	10.4613
BVH55_04520	rpiR	glvR	MurR/RpiR family transcriptional regulator	117.74	160720	557.37	95.31	135.27	84.09	14487.5	153127	0.904552	0.726861	0.720322	10.4147
BVH55_04525		glvC	PTS alpha-glucoside transporter subunit IIBC	101.39	387239	5338.24	81.01	223.05	170.55	82836.5	366598	0.869509	0.722248	0.716124	11.8991
BVH55_08890	tdh	tdh	L-threonine 3-dehydrogenase	224.37	57979.3	32347.4	89.18	103.91	75.8	32773.4	54076.6	0.928864	0.63946	0.633293	8.01352
BVH55_12400	cypX	dfnK	cytochrome P450 involved in difficidin synthesis DfnK	166.15	66639.6	24618.7	279.79	243.66	225.03	18278.4	83326.5	0.713637	0.591294	0.583034	8.64775
BVH55_13560	frwB	manP	PTS mannose transporter subunit IIABC	41.21	67318.9	818.4	23.83	77.04	41.45	963.3	99411.5	0.537712	0.538715	0.530293	10.6738
BVH55_13555		manA1	mannose-6-phosphate isomerase, class I	24.2	29251	206.07	16.34	43	31.98	289.41	44405.2	0.510668	0.526444	0.517948	10.2393
BVH55_10505		bmyD	ACP S-malonyltransferase BmyD involved in bacillomycin D synthesis	40.56	15804.1	6580.56	63.99	94.95	69.88	12033.9	19357.3	0.700164	0.524851	0.518518	8.60603
BVH55_13555		manA2	mannose-6-phosphate isomerase, class I	12.43	11395.7	90.28	8.17	13.44	1.18	125.69	17618.5	0.49232	0.518326	0.509777	9.84045
BVH55_12395	pksG	dfnL	hydroxymethylglutaryl-CoA synthase family protein involved in difficidin synthesis DfnL	106.62	25110	11165.2	191.97	146.91	156.33	7678.95	37812.8	0.513424	0.501022	0.492073	7.87964
BVH55_08895	aat_I	kbl	glycine C-acetyltransferase	338.84	110270	101297	138.87	179.16	176.47	93761.3	112767	0.978429	0.487577	0.48178	8.34622
BVH55_05650		aprE	DUF3823 domain-containing protein	417.33	51587.1	31295.4	281.83	500.75	261.74	50853.2	58715.7	0.716695	0.479837	0.474556	6.94968
BVH55_12390		dfnM	enoyl-CoA hydratase involved in difficidin synthesis DfnM	66.07	15511.4	7608.95	104.16	107.5	110.14	5258.02	24740.6	0.466657	0.470347	0.461237	7.87512
BVH55_10515		yxjF	3-hydroxybutyrate dehydrogenase	39.9	59505.4	67987.9	42.21	68.98	69.88	43576.7	59985.7	0.764247	0.464784	0.458421	10.5424
BVH55_10530	gntT	hbuT	GntP family permease	49.71	35756.5	31564.3	39.48	52.85	41.45	19070.6	49412.4	0.775477	0.463247	0.454725	9.49045
BVH55_12405	dfnJ	dfnJ	modular polyketide synthase of type I involved in difficidin synthesis DfnJ	1393.29	391813	351499	2199.52	1713.66	1841.66	188795	548798	0.767551	0.461811	0.453053	8.13553
BVH55_12300	tas	yqkF	aldo/keto reductase	1587.57	1396	629.99	1114.4	722.91	763.91	714.03	626.4	0.00880856	0.448224	0.451054	-0.185521
BVH55_18810		narJ	nitrate reductase molybdenum cofactor assembly chaperone	32.71	8249.55	4421.71	21.1	42.1	16.58	3332.47	14053.5	0.418377	0.434745	0.425555	7.97844
BVH55_10525	atoD	scoA	CoA transferase subunit A	30.09	38232.9	47524.1	23.15	39.42	37.9	29856	40653.5	0.768532	0.426843	0.420395	10.3113
BVH55_12410		dfnI	modular polyketide synthase of type I involved in difficidin synthesis DfnI	942.6	280334	267881	1832.59	1265.76	1441.35	132721	427305	0.699482	0.425934	0.416824	8.21629
BVH55_05430		yhaR	enoyl-CoA hydratase	112.51	33761.8	45975.6	78.97	77.93	80.54	29866.6	27756.1	0.583274	0.415059	0.410264	8.2292
BVH55_10520		scoB	CoA transferase subunit B	58.87	46546.3	67699.4	35.4	61.81	60.4	33369.1	50524.8	0.631766	0.388735	0.381996	9.62692
BVH55_18805		narI	respiratory nitrate reductase subunit gamma	42.52	13917.9	6523.64	25.19	86.89	26.06	5133.38	27319.1	0.295577	0.383893	0.374422	8.35458
BVH55_10630		fenD	non-ribosomal peptide synthetase FenD	1570.56	243227	76615.5	3030.72	2987.48	2494.24	111849	485178	0.280049	0.37679	0.367794	7.27488
BVH55_12415		dfnH	modular polyketide synthase of type I involved in difficidin synthesis DfnH	1177.43	251254	251474	2641.33	1853.4	2295.27	133454	433064	0.585773	0.374873	0.365508	7.73736
BVH55_10625		fenE	non-ribosomal peptide synthase FenE	572.36	111804	33244.3	1126.65	1385.8	877.6	57015.4	226526	0.272773	0.367646	0.358778	7.60984
BVH55_14510		gapB	glyceraldehyde-3-phosphate dehydrogenase	214.55	113102	155998	189.25	186.33	182.39	130846	101950	0.805432	0.357965	0.353787	9.04209
BVH55_17135	aat_I	RBAM_031210	aminotransferase class V-fold PLP-dependent enzyme	51.68	19494.7	5391.23	34.04	33.14	23.69	16073	40239	0.263541	0.334398	0.326396	8.55926
BVH55_10485		xynD	carbohydrate-binding protein	93.54	10274.3	13255.3	110.96	106.6	91.19	12564.1	13292	0.898377	0.319929	0.31419	6.77924
BVH55_17130		RBAM_031200	GNAT family N-acetyltransferase	49.06	12360.5	4313.77	20.42	23.29	29.61	10993.5	27540.2	0.218808	0.300469	0.292263	7.97697
BVH55_10490		bmyC	non-ribosomal peptide synthetase	645.62	93786.4	131003	858.43	652.14	765.09	116126	129228	0.918298	0.295096	0.289033	7.18255
BVH55_10620		yngL	DUF1360 domain-containing protein	42.52	4356.64	1305.12	50.38	86	68.69	3036.72	10473.9	0.181918	0.290724	0.28191	6.67893
BVH55_17140	wcaG	RBAM_031220	NAD(P)-dependent oxidoreductase	72.61	23304.5	8711.93	42.21	34.04	36.71	22905.9	54013	0.198167	0.279	0.270888	8.32622
BVH55_12420		dfnG	SDR family NAD(P)-dependent oxidoreductase	2585.11	581734	856754	6160.15	4653.66	5175.61	448248	1.13575e+06	0.72399	0.269933	0.260775	7.81399
BVH55_17125	wbqC	RBAM_031190	WbqC family protein	36.63	8619.33	3901.62	20.42	20.6	42.64	8845.05	20337.3	0.192394	0.266962	0.258774	7.87841
BVH55_17120		RBAM_031180	PIG-L family deacetylase, N-acetylglucosaminyl-phosphatidylinositolde-N-acetylase	47.1	10039.4	4867.22	24.51	23.29	27.24	11102.3	23423	0.197172	0.262031	0.254052	7.73573
BVH55_10230		yobO	peptidase G2	366.97	91832.7	182083	169.51	159.45	183.57	121084	56268.3	0.513685	0.255546	0.252959	7.9672
BVH55_17150	wecC	ugd1	nucleotide sugar dehydrogenase, UDP-glucose 6-dehydrogenase	34.01	24929.3	12138.6	29.95	29.56	30.79	24095.2	62492.6	0.169897	0.253252	0.244674	9.51767
BVH55_17145		spsC1	DegT/DnrJ/EryC1/StrS family aminotransferase	37.94	23304.5	10189.8	25.87	23.29	26.06	23956.8	57792.6	0.170514	0.25322	0.244913	9.26267
BVH55_17115		RBAM_031170	endonuclease	94.19	12429.1	7098.68	80.33	67.18	65.14	11943	31115.8	0.176139	0.250179	0.241454	7.04394
BVH55_12425		dfnF	difficidin synthase DfnF	1267.05	205805	339455	3207.72	2580.79	2729.93	180252	405070	0.818835	0.242106	0.233232	7.34366
BVH55_12430		dfnE	difficidin synthase DfnE	1227.8	183517	311239	3021.19	2311.15	2602.02	164444	353100	0.872839	0.240179	0.231462	7.2237
BVH55_10495	entF	bmyB	non-ribosomal peptide synthetase	1064.27	222173	371006	1132.78	943.27	1076.57	311567	393795	0.838558	0.212284	0.20542	7.70568
BVH55_10500		bmyA	non-ribosomal peptide synthetase	999.51	172735	274272	777.42	914.61	731.93	279845	356852	0.612167	0.176928	0.169989	7.43312
BVH55_10150		RBAM_017400	hypothetical protein	71.3	11053.6	28549.8	61.27	61.81	85.27	13633	14926.2	0.440072	0.167052	0.161262	7.2764
BVH55_10215		chbA	chitin-binding protein	60.18	11054.8	31790	53.1	63.6	63.95	16341.3	15130.2	0.432067	0.127715	0.122494	7.52117
BVH55_06520	cypX	yjiB	cytochrome P450	145.22	16582.2	24245.8	83.73	89.58	101.85	8980.25	65493.4	0.151349	0.127349	0.116625	6.83525
BVH55_02195	lci	lci	antimicrobial peptide, Lci	134.75	39301.3	157341	110.96	81.52	124.36	68571.8	56574.2	0.270765	0.0548366	0.0501102	8.18815
BVH55_20015		iolC	5-dehydro-2-deoxygluconokinase	123.63	33475.2	34610.2	44.93	60.91	58.03	156562	15314.2	0.0518657	0.0326365	0.0361685	8.08092
BVH55_20010	iolD	iolD	3D-(3,5/4)-trihydroxycyclohexane-1,2-dione acylhydrolase (decyclizing)	177.92	68272.9	109558	104.16	122.72	158.7	385564	32381.9	0.0696681	-0.0110612	-0.00766721	8.58394
BVH55_20005		iolE	2-keto-myo-inosose-2 dehydratase	59.53	27375.7	54679.7	63.99	59.12	84.09	167282	13758.2	0.0937915	-0.0291463	-0.0259188	8.84506
BVH55_20000		iolF	inositol transporter	69.34	37457.2	90465.5	48.33	54.64	87.64	259910	18013.2	0.106496	-0.0500236	-0.0467784	9.07734
BVH55_19995	mviM	iolU	Gfo/Idh/MocA family oxidoreductase	60.18	39567.5	112762	66.71	56.44	105.41	314586	20831.3	0.113777	-0.0692521	-0.0660411	9.36082
BVH55_19990	ycjR	iolH	protein iolH	45.79	27301	81225.6	66.71	54.64	117.25	237799	14162.1	0.0996426	-0.0782627	-0.0749297	9.2197
BVH55_19985	ycjR	iolI	2-keto-myo-inositol isomerase	45.79	15777.6	49657.4	49.7	57.33	71.06	136393	8264.98	0.117941	-0.0795816	-0.0763493	8.42863
BVH55_19980		iolJ	6-phospho-5-dehydro-2-deoxy-D-gluconate aldolase	73.92	26170	100638	91.9	68.08	125.54	263207	14350.1	0.13434	-0.0967953	-0.0936013	8.46773
BVH55_18825	crp	arfM	Crp/Fnr family transcriptional regulator	113.82	25.29	62.8	3.4	30.46	8.29	129.92	756.18	0.00836905	-0.109204	-0.11906	-2.17012
BVH55_20200		baeL	bacillaene synthase	2129.84	2341.53	1815.39	1750.9	2835.19	6343.38	1729.08	3227.33	0.00895785	-0.124385	-0.123739	0.136706
BVH55_04485	acoA	acoA	thiamine pyrophosphate-dependent dehydrogenase E1 component subunit alpha	16.35	8213.42	209094	22.46	12.54	34.35	110541	2769.12	0.326042	-0.138259	-0.139138	8.97255
BVH55_14455		ysbA	antiholin-like murein hydrolase modulator LrgA	2380.37	195.13	94.2	94.62	300.09	42.64	231.32	165.54	0.00306872	-0.144753	-0.144307	-3.60868
BVH55_04495		acoC	2-oxo acid dehydrogenase subunit E2	40.56	10834.4	347678	49.7	56.44	68.69	194440	3184.95	0.368863	-0.148205	-0.148899	8.06134
BVH55_04490	acoB	acoB	alpha-ketoacid dehydrogenase subunit beta	30.09	6615.06	191111	23.83	22.39	58.03	115839	2240.72	0.436818	-0.149343	-0.149832	7.78033
BVH55_04500		acoL	dihydrolipoyl dehydrogenase	62.8	13846.8	446088	76.93	84.2	144.49	263715	3860.34	0.415197	-0.151051	-0.151585	7.78457
BVH55_19245	bglG	sacT	transcription antiterminator	1860.34	601.04	9620.6	1650.15	1036.44	1202.12	579.88	1193.2	0.00116372	-0.178572	-0.182297	-1.63003
BVH55_10285	sirA	sirA	sporulation inhibitor of replication protein	992.97	107.2	141.31	300.89	58.23	48.56	125.69	147	0.00545039	-0.188053	-0.188177	-3.21145
BVH55_05240		bcaP	amino acid permease	1541.78	143.33	889.05	79.65	128.99	87.64	245.05	111.24	0.00345524	-0.19543	-0.19654	-3.42718
BVH55_07315		splB	spore photoproduct lyase	1863.61	63.84	72.62	456.11	101.22	105.41	36.97	38.4	0.000297696	-0.205764	-0.204886	-4.8675
BVH55_06380		metL	methionine biosynthesis PLP-dependent protein	711.69	693.79	739.9	710.71	854.59	897.74	621.08	646.26	0.00809715	-0.215872	-0.212108	-0.0367499
BVH55_13350	holA	holA	DNA polymerase III subunit delta	1013.24	998.52	1053.91	1091.25	1156.47	1236.46	1964.63	737.64	0.00185513	-0.217631	-0.209202	-0.0211127
BVH55_08165	pyrE	pyrE	orotate phosphoribosyltransferase	24987	79.5	105.98	5756.46	916.4	2283.43	90.84	80.78	0.00226853	-0.22713	-0.226027	-8.29601
BVH55_08155		pyrD	dihydroorotate dehydrogenase	57943.9	128.88	149.16	18736.4	2247.55	4559.75	94.01	157.59	0.00157012	-0.238639	-0.23741	-8.81249
BVH55_16810		RBAM_030560	ABC transporter permease	668.52	172.24	143.27	392.11	207.82	214.37	144.71	165.54	0.00859622	-0.238855	-0.237296	-1.95655
BVH55_08160		pyrF	orotidine-5'-phosphate decarboxylase	29213.3	134.9	170.75	8935.58	946.86	3068.65	129.92	139.05	0.00344432	-0.239156	-0.237895	-7.75859
BVH55_08150		pyrK	dihydroorotate dehydrogenase electron transfer subunit	54923.2	101.18	94.2	20088.4	2549.43	5934.78	71.83	153.62	0.00402727	-0.25157	-0.25015	-9.08435
BVH55_08145	carB	pyrAB	carbamoyl-phosphate synthase large subunit	280071	784.12	600.55	119657	13316.9	23470.3	489.04	766.77	0.00195935	-0.253004	-0.251565	-8.4805
BVH55_08145	carB	pyrAA	carbamoyl-phosphate synthase small subunit	93278.6	49.38	104.02	49929.3	4880.29	8703.79	89.78	76.81	0.00268454	-0.266652	-0.265007	-10.8834
BVH55_14110	lonB	lonB	ATP-dependent protease LonB	3613.4	416.75	694.76	1452.05	769.49	588.62	629.53	313.86	0.00754048	-0.272237	-0.270499	-3.1161
BVH55_14160		ilvB	acetolactate synthase large subunit	6812.74	257.76	286.54	2176.37	1091.08	1088.42	198.58	924.36	0.00858447	-0.274473	-0.274002	-4.72413
BVH55_08135	pyrC	pyrC	dihydroorotase	80374.6	75.88	90.28	58480.2	4573.93	8453.89	69.71	75.49	0.00319252	-0.278458	-0.276565	-10.0488
BVH55_13065	pstC	pstC	phosphate ABC transporter permease subunit PstC	47.1	12.04	66.73	43.57	158.56	46.19	424.61	15.89	0.00596444	-0.28314	-0.277202	-1.96789
BVH55_08130	pyrB	pyrB	aspartate carbamoyltransferase catalytic subunit	43660.4	34.93	54.95	50079.7	3051.98	5998.73	35.91	35.76	0.0038764	-0.284419	-0.2822	-10.2876
BVH55_08790	clpP	tepA	ClpP family protease	648.24	51.79	52.99	519.42	101.22	135.02	62.32	55.62	0.00552961	-0.295723	-0.293591	-3.64578
BVH55_04220		yflS	anion permease	2267.86	205.97	400.37	552.09	617.2	479.66	340.11	382.72	0.00710921	-0.299744	-0.299073	-3.46083
BVH55_08125		pyrP	uracil permease	47167.8	685.35	372.89	72693	12052.9	13180.6	435.18	621.1	0.0235942	-0.309182	-0.306365	-6.10482
BVH55_13070		pstS	phosphate ABC transporter substrate-binding protein PstS	81.11	13.25	58.88	57.86	288.45	50.93	465.81	10.59	0.00780316	-0.317176	-0.310762	-2.61389
BVH55_08120		pyrR	bifunctional pyrimidine operon transcriptional regulator/uracil phosphoribosyltransferase	5544.39	146.95	243.36	18951.5	4043.62	6278.24	296.81	132.43	0.108567	-0.319082	-0.315428	-5.23763
BVH55_09855			hypothetical protein	576.29	38.54	94.2	641.95	148.7	88.83	88.73	37.08	0.00991269	-0.328764	-0.326227	-3.90237
BVH55_07390	ykuI_C	ykuI	EAL domain-containing protein	2147.5	1153.9	1261.94	1697.8	1275.61	1242.38	1290.74	1246.17	0.000460011	-0.341583	-0.340285	-0.89614
BVH55_19730		yxiK1	hypothetical protein	349.96	13.25	37.29	517.37	393.25	1146.45	26.41	17.22	0.238536	-0.361582	-0.356604	-4.72313
BVH55_19630		yxkC	DUF4352 domain-containing protein	20005.2	578.16	129.53	36465.3	32516.5	66356.8	155.27	108.59	0.354171	-0.373796	-0.368516	-5.11276
BVH55_10400		RBAM_017940	sodium:alanine symporter family protein	5939.48	53	353.27	9179.98	13260.5	12342.1	603.12	51.65	0.448371	-0.429874	-0.424318	-6.8082
BVH55_09695		ezrA	septation ring formation regulator	256.42	33.73	102.05	197.42	94.06	78.17	62.32	66.22	0.00982126	-0.443105	-0.442036	-2.9264
BVH55_03190	dinB_2	ykkA	DinB family protein	178.58	39.75	104.02	140.92	96.75	106.59	107.74	108.59	0.00269741	-0.740381	-0.740424	-2.16754
RNA polymerase sigma factors
BVH55_01595	sigW	sigW	RNA polymerase sigma factor SigW	6288.78	39632.5	34427.7	7929.43	11187.6	9364.65	15100.2	22803.2	0.111559	0.729373	0.724783	2.65583
BVH55_13170	rpoD	sigA	RNA polymerase sigma factor RpoD	14030.4	56633.9	25456.7	20910.7	23455.5	23438.3	21709.1	70686	0.704612	0.558534	0.550312	2.01311
BVH55_01115	sigH	sigH	RNA polymerase sporulation sigma factor SigH	2914.14	4277.14	3752.47	2644.73	2029.87	3030.75	3218.4	7767.04	0.0745881	0.213659	0.203468	0.553576
BVH55_17300	rpoN	sigL	RNA polymerase factor sigma-54	2390.84	10027.4	11125.9	780.83	780.24	721.27	11627.2	11663.1	0.773925	0.362559	0.357093	2.06836
BVH55_12200	sigF	sigF	RNA polymerase sporulation sigma factor SigF	325.76	15998	27142.6	223.97	182.74	208.45	9556.96	23360.7	0.774536	0.311499	0.303171	5.61794
BVH55_12030	sigX	sigX	RNA polymerase sigma factor SigX	2407.84	7496.75	12672.4	2557.6	3739.95	3618.19	11123.4	6853.27	0.60899	0.172491	0.170231	1.63853
BVH55_08630	sigD	sigD	FliA/WhiG family RNA polymerase sigma factor	1893.7	2393.32	1307.08	3898.68	3833.11	5800.94	1011.89	4338.42	0.357249	-0.171078	-0.172287	0.337806
BVH55_16705		sigO	sigma-70 family RNA polymerase sigma factor	7.2	150.56	608.4	17.02	12.54	9.47	607.34	325.78	0.98077	-0.0468201	-0.0496865	4.3862
BVH55_08045	sigG	sigG	RNA polymerase sporulation sigma factor SigG	51.02	125.27	418.03	64.67	77.04	63.95	137.31	231.75	0.216383	0.00460086	-0.00238587	1.29591
BVH55_03000	sigB	sigB	RNA polymerase sigma factor SigB	4238.75	4951.66	48713.4	1824.42	1941.19	2185.13	36230.5	5907.72	0.623024	-0.148018	-0.148546	0.224273
BVH55_05260		sigM	sigma-70 family RNA polymerase sigma factor	627.96	410.73	243.36	631.06	789.2	1226.99	463.69	381.4	0.269906	-0.304737	-0.298847	-0.612482
BVH55_07080	sigI	sigI	RNA polymerase sigma factor SigI	518.07	214.4	985.22	298.17	409.38	439.39	819.65	260.89	0.55637	-0.398536	-0.396887	-1.27284
BVH55_03670		sigV	sigma-70 family RNA polymerase sigma factor	21.59	69.86	200.18	54.46	64.5	59.22	256.67	92.7	0.780096	-0.130866	-0.130194	1.6941
BVH55_03730		sigH	RNA polymerase sporulation sigma factor SigH	53.64	4.82	15.7	71.48	56.44	99.49	21.13	2.65	ND	ND	ND	ND
BVH55_08040	sigE	sigE	RNA polymerase sporulation sigma factor SigE	21.59	72.27	158.97	20.42	20.6	23.69	62.32	137.73	ND	ND	ND	ND
BVH55_13450	sigK	spoIIIC	RNA polymerase sporulation sigma factor SigK	19.62	12.04	123.64	9.53	12.54	15.4	67.6	9.27	ND	ND	ND	ND
