# Supplementary material for: A native conjugative plasmid confers potential selective advantages to plant growth-promoting Bacillus velezensis strain GH1-13
Source: Commun Biol. 2021 May 14;4:582. doi: 10.1038/s42003-021-02107-z (PMC8121941; doi:10.1038/s42003-021-02107-z)
Supplement: Supplementary file 9 — Supplementary Data 6 [file 42003_2021_2107_MOESM9_ESM.xls]

## Sheet: Description
Supplementary Data 6. Proteome analysis data
Heat map of normalized spectral abundance frequency (NSAF) values of proteins identified from tandem mass spectrometry data of whole cell lysates of wild-type (WT) pBV71 plasmid-containing and plasmid-cured (PC) cells of Bacillus velezensis strain GH1-13 at the different incubation times of 5, 8, 12, and 24 h during cultivation in tryptic soy broth at 25 °C with aeration (180 rpm).
Proteome analysis was conducted with the same cultures used for the transcriptome analysis in Supplementary Data 2. In order to obtain more extensive peptide information, proteome samples prepared from whole cell lysates were resolved by a two-step procedure involving stepwise separation of peptide components from a mixture on an Oasis MCX (30 mg) extraction cartridge followed by nanoflow reverse…
Data in the "proteome_NASF" tab are used in Figure 9b, Supplementary Figure 9 and Supplementary Figure 10.

## Sheet: Table S3
Locus tag	NCBI RefSeq	Name	Protein name	Plasmid pBV71-containing strain GH1-13				Plasmid pBV71-cured strain GH1-13cp
				5 h	8 h	12 h	24 h	5 h	8 h	12 h	24 h
BVH55_05060	WP_003155376.1		cold-shock protein CspB	14	12	13.5	9.44	11.7	10.4	9.73	11.9
BVH55_11445	WP_003153604.1		cold-shock protein CspD	5.08	1.03	3.03	2.48	4.11	1.78	1.27	2.45
BVH55_01205	WP_003156465.1	RplC	50S ribosomal protein L3	0.396	0.666	0.854	0.0167	1.33	1.53	0.528	0.0724
BVH55_01210	WP_003156466.1	RplD	50S ribosomal protein L4	0.696	0.807	1.12	0.303	1.17	2.03	0.815	0.0366
BVH55_01190	WP_003156451.1	Tuf	elongation factor Tu	0.903	1.15	0.982	0.589	0.966	1.05	1.17	0.911
BVH55_01235	WP_003156476.1	RpsC	30S ribosomal protein S3	0.718	0.844	0.504	0	0.817	0.786	0.709	0.0116
BVH55_01240	WP_003156478.1	RplP	50S ribosomal protein L16	0.333	0.492	0.399	0	0.647	0.539	0.437	0.0175
BVH55_17185	WP_077722865.1	Gap	type I glyceraldehyde-3-phosphate dehydrogenase	0.492	0.707	0.666	0.748	0.478	0.632	0.932	0.783
BVH55_01285	WP_003156492.1	RplR	50S ribosomal protein L18	0.476	0.486	0.243	0	0.452	0.297	0.303	0
BVH55_17860	WP_015387631.1		flagellin	0.31	0.408	0.576	0.817	0.451	0.612	0.952	0.7
BVH55_08350	WP_003154310.1	AcpP	acyl carrier protein	0.355	0.501	0.535	0.136	0.339	0.2	0.458	0.262
BVH55_15765	WP_003152102.1	YugI	general stress protein 13	0.261	0.359	0.192	0	0.325	0.285	0.187	0
BVH55_13980	WP_003152660.1	RplU	50S ribosomal protein L21	0.325	0.405	0.252	0.444	0.322	0.295	0.324	0.297
BVH55_01135	WP_007615231.1	RplK	50S ribosomal protein L11	0.252	0.318	0.298	0.173	0.318	0.337	0.305	0.268
BVH55_20635	WP_004392977.1		30S ribosomal protein S6	0.235	0.454	0.334	0	0.296	0.397	0.383	0
BVH55_11890	WP_003153447.1	Hbs	DNA-binding protein HU 1	0.252	0.273	0.513	0.303	0.291	0.395	0.468	0.603
BVH55_01350	WP_003156550.1	RplQ	50S ribosomal protein L17	0.0828	0.224	0.0358	0	0.285	0.251	0.202	0
BVH55_14260	WP_003152560.1	TrxA	thioredoxin/thiol reductase thioredoxin	0.382	0.242	0.198	0.77	0.283	0.101	0.117	0.97
BVH55_01145	WP_003156433.1		50S ribosomal protein L10	0.229	0.26	0.16	0.042	0.274	0.291	0.253	0.0608
BVH55_08645	WP_003154214.1		elongation factor Ts	0.116	0.181	0.173	0	0.261	0.587	0.158	0
BVH55_17160	WP_007409956.1	Eno	enolase	0.264	0.273	0.365	0.405	0.26	0.288	0.403	0.493
BVH55_01140	WP_003156431.1	RplA	50S ribosomal protein L1	0.164	0.36	0.167	0.12	0.254	0.35	0.357	0.0979
BVH55_13085	WP_003153025.1		superoxide dismutase	0.309	0.313	0.231	0.693	0.25	0.184	0.28	0.552
BVH55_08640	WP_003154215.1	RpsB	30S ribosomal protein S2	0.165	0.292	0.112	0	0.237	0.242	0.26	0.0103
BVH55_01150	WP_003156436.1	RplL	50S ribosomal protein L7/L12	0.101	0.285	0.161	0	0.229	0.483	0.206	0
BVH55_19630	WP_077723037.1		DUF4352 domain-containing protein	0.0625	0.114	0.0891	0	0.228	0.261	0.198	0.0119
BVH55_05470	WP_003155249.1		peptidylprolyl isomerase	0.132	0.27	0.215	0	0.204	0.264	0.347	0.0178
BVH55_17170	WP_003151618.1	0	triose-phosphate isomerase	0.2	0.259	0.35	0.11	0.199	0.251	0.358	0.209
BVH55_18745	WP_003151102.1	0	fructose-bisphosphate aldolase	0.16	0.246	0.148	0.0733	0.195	0.221	0.263	0.186
BVH55_03105	WP_003156143.1	CspC	cold-shock protein	0.222	0.214	0.179	0.156	0.19	0.0522	0.115	0.151
BVH55_01290	WP_003328273.1	RpsE	30S ribosomal protein S5	0.182	0.31	0.235	0	0.187	0.362	0.296	0
BVH55_01185	WP_007410399.1	FusA	elongation factor G	0.146	0.293	0.184	0.0201	0.186	0.318	0.177	0.062
BVH55_01215	WP_003156467.1	RplW	50S ribosomal protein L23	0.2	0.217	0.163	0	0.183	0.228	0.151	0
BVH55_20135	WP_004393188.1	AhpC	peroxiredoxin	0.212	0.106	0.335	0.931	0.183	0.0897	0.372	0.729
BVH55_03575	WP_003155970.1	GroES	co-chaperone GroES	0.211	0.134	0.164	0.444	0.157	0.112	0.223	0.322
BVH55_01180	WP_003156447.1	RpsG	30S ribosomal protein S7	0.0849	0.115	0.044	0	0.155	0.0896	0.106	0
BVH55_07685	WP_003154528.1	PdhB	alpha-ketoacid dehydrogenase subunit beta	0.122	0.168	0.103	0.0643	0.146	0.187	0.224	0.109
BVH55_01275	WP_003156489.1	RpsH	30S ribosomal protein S8	0.0878	0.136	0.052	0	0.142	0.122	0.1	0.0191
BVH55_01345	WP_003156549.1		DNA-directed RNA polymerase subunit alpha	0.113	0.16	0.123	0.0665	0.139	0.165	0.179	0.0884
BVH55_14800	WP_003152406.1	RpsD	30S ribosomal protein S4	0.132	0.135	0.073	0.0174	0.131	0.136	0.154	0.0252
BVH55_02580	WP_043866834.1		hypothetical protein	0.204	0.0708	0.0296	0.154	0.116	0.031	0.0163	0.249
BVH55_01340	WP_003156547.1	RpsK	30S ribosomal protein S11	0.145	0.281	0.125	0	0.113	0.197	0.194	0
BVH55_01280	WP_003156490.1	RplF	50S ribosomal protein L6	0.111	0.145	0.106	0	0.112	0.109	0.148	0.0141
BVH55_13830	WP_003152714.1		adenine phosphoribosyltransferase	0.0536	0.1	0.0252	0.0205	0.106	0.0699	0.0324	0
BVH55_08650	WP_003154213.1		UMP kinase	0.0724	0.127	0.0894	0	0.103	0.0932	0.0827	0
BVH55_03580	WP_003155941.1	GroL	molecular chaperone GroEL	0.113	0.101	0.145	0.096	0.102	0.156	0.172	0.19
BVH55_13675	WP_003152766.1	GreA	transcription elongation factor GreA	0.142	0.0972	0.0984	0.0665	0.102	0.0802	0.105	0.145
BVH55_15385	WP_003152221.1	MenB	1,4-dihydroxy-2-naphthoyl-CoA synthase	0.0974	0.132	0.107	0	0.101	0.141	0.154	0.0835
BVH55_07695	WP_033574600.1	LpdA	dihydrolipoyl dehydrogenase	0.0986	0.136	0.163	0.289	0.0955	0.176	0.214	0.215
BVH55_13970	WP_003152662.1	RpmA	50S ribosomal protein L27	0	0.105	0.0274	0	0.0926	0.0521	0.153	0
BVH55_01220	WP_003156470.1	RplB	50S ribosomal protein L2	0.102	0.169	0.102	0.0377	0.0919	0.0934	0.175	0.0638
BVH55_03675	WP_003155800.1		butanediol dehydrogenase	0.0909	0.104	0.184	0.131	0.091	0.113	0.312	0.204
BVH55_01265	WP_003156487.1	RplE	50S ribosomal protein L5	0.0185	0.0351	0.0671	0	0.0898	0.148	0.0678	0
BVH55_12900	WP_007408329.1		spore coat protein	0.304	0.141	0.138	1.75	0.0898	0.00804	0.0254	0.387
BVH55_18600	WP_003151170.1	AtpA	ATP synthase subunit alpha	0.0973	0.145	0.0975	0.375	0.0894	0.136	0.147	0.312
BVH55_01230	WP_003156475.1	RplV	50S ribosomal protein L22	0.0806	0.278	0.114	0	0.0889	0.204	0.146	0
BVH55_01255	WP_007410404.1	RplN	50S ribosomal protein L14	0	0.309	0.0493	0	0.0824	0.298	0.199	0
BVH55_07435	WP_007409623.1	DapD	2,3,4,5-tetrahydropyridine-2,6-dicarboxylate N-acetyltransferase	0.0737	0.0913	0.0691	0	0.0823	0.08	0.131	0.0641
BVH55_18720	WP_003151132.1	RpmE	50S ribosomal protein L31	0.0878	0.0272	0.026	0	0.0812	0.053	0	0
BVH55_14015	WP_003152647.1	MreB	rod shape-determining protein MreB	0.0712	0.109	0.0688	0	0.0755	0.0851	0.0655	0
BVH55_10245	WP_003154011.1		hypothetical protein	0.06	0.127	0.0933	0	0.0752	0.0811	0.0799	0.0183
BVH55_02085	WP_077721758.1		stress protein	0.0752	0.0725	0.0694	0.352	0.0711	0.053	0.0892	0.217
BVH55_18635	WP_007614376.1	GlyA	serine hydroxymethyltransferase	0.0858	0.08	0.161	0.0336	0.071	0.0741	0.223	0.0851
BVH55_01295	WP_003156497.1	RpmD	50S ribosomal protein L30	0	0.167	0	0	0.0681	0.225	0.112	0
BVH55_07690	WP_003154526.1	PdhC	2-oxo acid dehydrogenase subunit E2/ branched-chain alpha-keto acid dehydrogenase subunit E2	0.0281	0.0569	0.035	0	0.0637	0.109	0.0948	0.0171
BVH55_15275	WP_003152253.1	MetK	S-adenosylmethionine synthase	0.0683	0.0718	0.0622	0.122	0.0636	0.0629	0.069	0.0883
BVH55_00885	WP_004264611.1	Hpt	hypoxanthine phosphoribosyltransferase	0.0462	0.0953	0.048	0	0.0636	0.0625	0.0678	0.0564
BVH55_07680	WP_007611171.1	PdhA	pyruvate dehydrogenase (acetyl-transferring) E1 component subunit alpha	0.0513	0.0702	0.0532	0.00939	0.0632	0.119	0.0952	0.0204
BVH55_13305	WP_003152893.1	DnaK	molecular chaperone DnaK	0.0446	0.044	0.0561	0.0398	0.0602	0.0583	0.0505	0.0742
BVH55_14710	WP_007613091.1	Tpx	thiol peroxidase	0.0743	0.0538	0.0308	0.0625	0.0602	0.0251	0.0264	0.106
BVH55_02090	WP_003156648.1		chemical-damaging agent resistance protein C	0.06	0.0372	0.0489	0.668	0.059	0.0398	0.0629	0.248
BVH55_08710	WP_077722206.1	InfB	translation initiation factor IF-2	0.0544	0.0653	0.0588	0.00487	0.0581	0.0489	0.0663	0.0635
BVH55_17175	WP_003151616.1		phosphoglycerate kinase	0.0483	0.0775	0.105	0	0.0578	0.0834	0.101	0.032
BVH55_00790	WP_004264656.1		ribose-phosphate pyrophosphokinase	0.0548	0.0991	0.0758	0.0549	0.0571	0.106	0.0905	0.0398
BVH55_08475	WP_003154263.1	CodY	GTP-sensing pleiotropic transcriptional regulator CodY	0.0383	0.0659	0.0497	0	0.0569	0.0621	0.0426	0
BVH55_07775	WP_003154502.1	TypA	GTP-binding protein TypA	0.0446	0.0689	0.0379	0	0.0558	0.0617	0.0415	0
BVH55_14560	WP_003152455.1	Mdh	malate dehydrogenase	0.0663	0.0547	0.11	0.156	0.0558	0.0403	0.138	0.259
BVH55_02925	WP_003156196.1	CshA	ATP-dependent RNA helicase CshA	0.0469	0.104	0.0556	0	0.0556	0.0793	0.0737	0.00511
BVH55_12535	WP_003153237.1		hypothetical protein	0.0513	0.0387	0.0463	0.479	0.0542	0.0302	0.0624	0.238
BVH55_18590	WP_003151173.1	AtpD	ATP synthase subunit beta	0.0437	0.0683	0.0617	0.081	0.0538	0.0695	0.0886	0.117
BVH55_16115	WP_003151984.1		Ferredoxin--NADP reductase 2	0.0325	0.0678	0.0389	0.305	0.0526	0.0845	0.0467	0.114
BVH55_01245	WP_003156482.1	PpmC	50S ribosomal protein L29	0.0125	0.0816	0	0	0.0508	0.0424	0.0334	0
BVH55_08865	WP_003154145.1	RecA	DNA recombination/repair protein RecA	0.031	0.0517	0.0717	0	0.0502	0.0665	0.0795	0.0291
BVH55_14510	WP_077722684.1		glyceraldehyde-3-phosphate dehydrogenase	0.056	0	0	0	0.0493	0.00206	0	0.0371
BVH55_01325	WP_003156508.1	InfA	translation initiation factor IF-1	0.092	0.0374	0	0.0967	0.0465	0.00971	0	0.035
BVH55_01375	WP_003156556.1	RplM	50S ribosomal protein L13	0.0285	0.0371	0.0237	0	0.0462	0.0289	0.038	0
BVH55_17165	WP_003151620.1	GpmI	2,3-bisphosphoglycerate-independent phosphoglycerate mutase	0.0292	0.0439	0.037	0.0613	0.0446	0.0383	0.0432	0.0592
BVH55_01160	WP_003156440.1	RpoB	DNA-directed RNA polymerase subunit beta	0.0402	0.0572	0.0461	0.0292	0.0438	0.0568	0.0629	0.0211
BVH55_16385	WP_007410094.1		nucleotide excision repair endonuclease	0.0267	0.0434	0.0208	0	0.0432	0.0395	0.0267	0
BVH55_14570	WP_003152453.1	CitZ	citrate synthase	0.0445	0.00241	0.00462	0	0.0432	0.0094	0.0089	0.0407
BVH55_14700	WP_003152426.1		acetate kinase	0.0356	0.0682	0.0326	0	0.0424	0.069	0.0475	0
BVH55_14960	WP_003152383.1		bifunctional 3-deoxy-7-phosphoheptulonate synthase/chorismate mutase	0.0301	0.0552	0.0695	0	0.0412	0.0762	0.111	0
BVH55_20465	WP_004393053.1		manganese-dependent inorganic pyrophosphatase	0.0348	0.0494	0.0389	0	0.0412	0.0362	0.0357	0.0163
BVH55_16430	WP_003151872.1	SufC	ABC transporter ATP-binding protein	0.0127	0.0619	0.0559	0	0.0411	0.067	0.101	0.00967
BVH55_06565	WP_003154907.1		NAD(P)/FAD-dependent oxidoreductase	0.0296	0.0641	0.0526	0.00888	0.041	0.0713	0.11	0.0322
BVH55_13960	WP_003152665.1	ObgE	GTPase ObgE	0.0232	0.0336	0.016	0	0.0407	0.0425	0.0232	0.00589
BVH55_04485	WP_025854017.1	AcoA	acetoin:2,6-dichlorophenolindophenol oxidoreductase subunit alpha	0.0522	0.0027	0	0.805	0.0402	0	0	0.667
BVH55_14115	WP_003152620.1	ClpX	ATP-dependent protease ATP-binding subunit ClpX	0.0414	0.0534	0.0613	0.0249	0.0399	0.0583	0.0788	0.0901
BVH55_00540	WP_003150717.1	GuaB	IMP dehydrogenase	0.0153	0.0552	0.0211	0.0714	0.0398	0.053	0.0203	0.0517
BVH55_00785	WP_070081261.1	GlmU	bifunctional UDP-N-acetylglucosamine diphosphorylase GlmU	0.0436	0.0532	0.0226	0.0458	0.0397	0.0475	0.0194	0.0166
BVH55_18760	WP_003151098.1	PyrG	CTP synthetase	0.0201	0.0789	0.0241	0	0.0388	0.0797	0.0516	0
BVH55_18630	WP_003151154.1	Upp	uracil phosphoribosyltransferase	0.0238	0.0687	0.0329	0	0.0385	0.0702	0.0422	0
BVH55_10335	WP_070081882.1	AcnA	aconitate hydratase AcnA	0.082	0.0376	0.0681	0.0383	0.0376	0.0246	0.122	0.142
BVH55_04710	WP_070081527.1	FabL	enoyl-[acyl-carrier-protein] reductase FabL	0.0132	0.0323	0.024	0.0139	0.0375	0.0419	0.053	0.0202
BVH55_15575	WP_077723173.1		hypothetical protein - Biofilm surface layer A	0.0231	0.135	0.024	0	0.0374	0.0508	0.0493	0
BVH55_01310	WP_007410407.1		adenylate kinase	0.0343	0.0621	0.0356	0	0.037	0.0226	0.0305	0
BVH55_03720	WP_007408887.1	GuaA	GMP synthase (glutamine-hydrolyzing)	0.0353	0.087	0.0449	0	0.0364	0.0813	0.0877	0.0293
BVH55_02375	WP_003156373.1		cystine ABC transporter substrate-binding lipoprotein TcyA	0.025	0.0779	0.0324	0	0.0354	0.0607	0.0791	0
BVH55_01165	WP_007410398.1	RpoC	DNA-directed RNA polymerase subunit beta'	0.0414	0.0562	0.0365	0.00871	0.0352	0.0443	0.0469	0.021
BVH55_08025	WP_070081790.1	FtsZ	cell division protein FtsZ	0.026	0.0118	0.0337	0.0182	0.0351	0.0165	0.0404	0.0528
BVH55_10095	WP_003154048.1	GlnA	type I glutamate--ammonia ligase	0.0391	0.0708	0.101	0.0471	0.0347	0.0803	0.147	0.0511
BVH55_12760	WP_003153156.1		Asp23/Gls24 family envelope stress response protein	0.0429	0.0399	0.0509	0.0516	0.0347	0.0518	0.0817	0.0934
BVH55_12225	WP_003153338.1	DeoB	phosphopentomutase	0.0399	0.0251	0.0196	0.133	0.034	0.016	0.0196	0.16
BVH55_01335	WP_003156545.1	RpsM	30S ribosomal protein S13	0.00684	0.0668	0.0355	0	0.0332	0.0462	0.0456	0
BVH55_08770	WP_003154169.1	Asd	aspartate-semialdehyde dehydrogenase	0.0335	0.0597	0.0744	0.0201	0.0329	0.0445	0.14	0.0729
BVH55_07305	WP_007409600.1	PtsP	phosphoenolpyruvate--protein phosphotransferase	0.0362	0.0519	0.0406	0.0061	0.0329	0.0429	0.0522	0.0309
BVH55_08740	WP_003154181.1	Pnp	polyribonucleotide nucleotidyltransferase	0.0316	0.047	0.0364	0.00492	0.0322	0.0524	0.0531	0.0107
BVH55_19900	WP_065180350.1		iron(3+)-hydroxamate-binding protein yxeB	0.0207	0.00561	0	0	0.0314	0.0328	0	0
BVH55_01620	WP_003156758.1	GlmS	glutamine--fructose-6-phosphate transaminase	0.0331	0.0284	0.0157	0	0.0313	0.0396	0.0202	0.0042
BVH55_06085	WP_003155056.1	FabF	beta-ketoacyl-ACP synthase II	0.0181	0.037	0.025	0	0.0309	0.0407	0.0375	0
BVH55_11915	WP_003153433.1	EngA	ribosome biogenesis GTPase Der	0.0171	0.0247	0.00985	0	0.0307	0.0273	0.00759	0.0116
BVH55_13140	WP_077722600.1		DEAD/DEAH box helicase	0.0227	0.0307	0.0157	0	0.0306	0.0239	0.00756	0
BVH55_08345	WP_003154312.1	FabG	3-oxoacyl-[acyl-carrier-protein] reductase	0.0269	0.0255	0.0105	0	0.03	0.0369	0.0359	0
BVH55_16645	WP_003151791.1		protein LiaH	0.0515	0.0638	0.0839	0.232	0.0298	0.0155	0.0147	0.0785
BVH55_16425	WP_003151874.1	SufD	Fe-S cluster assembly protein SufD	0.0246	0.0329	0.053	0.0637	0.0291	0.0576	0.0959	0.121
BVH55_11705	WP_070082024.1	PanB	3-methyl-2-oxobutanoate hydroxymethyltransferase	0.012	0.0324	0.0031	0	0.029	0.0151	0.00398	0
BVH55_01485	WP_015388774.1		aspartate aminotransferase family protein	0.0314	0.00213	0	0	0.0286	0.00331	0	0
BVH55_16485	WP_077722803.1		acyl-CoA dehydrogenase	0.0348	0.00302	0	0.00586	0.0282	0.00118	0	0.132
BVH55_08780	WP_003154166.1	DapA	4-hydroxy-tetrahydrodipicolinate synthase	0.0258	0.0404	0.0327	0.0602	0.0278	0.0387	0.0458	0.0436
BVH55_18015	WP_015240700.1	GalU	UTP--glucose-1-phosphate uridylyltransferase	0.0312	0.0492	0.0147	0	0.0275	0.0215	0.0416	0.0173
BVH55_08680	WP_003154202.1	ProS	proline--tRNA ligase	0.022	0.0223	0.0244	0.0309	0.0273	0.0297	0.0411	0.0358
BVH55_00545	WP_014720601.1	DacA	D-alanyl-D-alanine carboxypeptidase	0.0336	0.0284	0.0213	0	0.0272	0.0221	0.0299	0
BVH55_06135	WP_039062894.1		peptide ABC transporter substrate-binding protein	0.0243	0.0297	0.0742	0.0064	0.0259	0.0193	0.0831	0.148
BVH55_10895	WP_003153791.1		FMN-dependent NADH-azoreductase	0.0318	0.0475	0.0537	0.151	0.0258	0.0403	0.0743	0.097
BVH55_10975	WP_077722457.1	OdhB	dihydrolipoyllysine-residue succinyltransferase	0.0279	0.0519	0.0393	0	0.0258	0.0303	0.0744	0
BVH55_08895	WP_070081844.1		8-amino-7-oxononanoate synthase	0.0254	0.00459	0	0	0.0257	0	0.00564	0.0194
BVH55_15280	WP_077722730.1	PckA	phosphoenolpyruvate carboxykinase (ATP)	0.0691	0.0102	0.00326	0.033	0.0254	0.00398	0	0.067
BVH55_14565	WP_003152454.1	Icd	isocitrate dehydrogenase (NADP(+))	0.0176	0.0127	0.0142	0.0165	0.0253	0.00661	0.0156	0.0298
BVH55_11670	WP_003153515.1	AsnS	asparagine--tRNA ligase	0.0154	0.0438	0.026	0	0.0249	0.0309	0.0334	0.0117
BVH55_20035	WP_077723075.1		aldo/keto reductase	0.0454	0.0145	0.00277	0.0112	0.0238	0	0	0.0488
BVH55_17925	WP_003219701.1	DegU	DNA-binding response regulator	0.0434	0.0196	0.0187	0.0456	0.0234	0.0183	0.0578	0.165
BVH55_08410	WP_003154288.1	RplS	50S ribosomal protein L19	0	0.0937	0	0	0.0233	0.0486	0.106	0
BVH55_14980	WP_003152377.1		UDP-N-acetylmuramate--L-alanine ligase	0.0172	0.0249	0.0199	0	0.0233	0.0162	0.0255	0
BVH55_11070	WP_031379019.1		nitroreductase family protein	0.0123	0.0311	0.0467	0.0172	0.0232	0.0277	0.0382	0.0624
BVH55_13260	WP_003152961.1	FloA	flotillin-like protein FloA	0.0276	0.0218	0.0156	0	0.0223	0.0127	0.0134	0.00765
BVH55_03415	WP_077723137.1		YdhK family protein - Protein of unknown function (DUF1541)	0.022	0	0	0	0.0214	0	0.00587	0.0134
BVH55_06280	WP_077722065.1	FabI	enoyl-ACP reductase FabI	0.0192	0.0174	0.00998	0	0.0208	0.019	0.0257	0
BVH55_00550	WP_003150714.1	PdxS	pyridoxal 5'-phosphate synthase lyase subunit PdxS	0.0113	0.0366	0.0438	0	0.0205	0.0262	0.0413	0.0257
BVH55_02030	WP_014304282.1		DUF4352 domain-containing protein	0.01	0.0163	0.00259	0	0.0202	0.0232	0.03	0
BVH55_20640	WP_004392975.1	YchF	redox-regulated ATPase YchF	0.00452	0.0294	0.0211	0	0.0201	0.0344	0.0211	0
BVH55_08695	WP_077722205.1	NusA	transcription termination/antitermination protein NusA	0.0133	0.0289	0.0138	0	0.0198	0.0262	0.0177	0.00676
BVH55_16025	WP_070082293.1	Ald	alanine dehydrogenase	0.022	0.0191	0.032	0	0.0196	0.0167	0.106	0
BVH55_04490	WP_043866923.1	AcoB	alpha-ketoacid dehydrogenase subunit beta	0.0121	0	0	0.723	0.0196	0	0	0.693
BVH55_07595	WP_007409649.1		ribonuclease J	0.0164	0.0162	0.0139	0.0565	0.0193	0.0214	0.0219	0.0409
BVH55_14195	WP_003152583.1	Rph	ribonuclease PH	0.00676	0.00733	0.0175	0	0.0191	0.0143	0.027	0
BVH55_19045	WP_003151012.1	Pta	phosphate acetyltransferase	0.00256	0.0167	0.0133	0	0.0187	0.0303	0.0273	0
BVH55_08470	WP_069448731.1	HslU	ATP-dependent protease ATPase subunit HslU	0.0319	0.0211	0.0368	0.0671	0.0186	0.024	0.0307	0.054
BVH55_11410	WP_003153619.1		BrxA/BrxB family bacilliredoxin	0.0345	0.0374	0.0477	0	0.0186	0.0146	0.023	0.0175
BVH55_20015	WP_077723074.1	IolC	5-dehydro-2-deoxygluconokinase	0.0301	0.00816	0	0.095	0.0183	0.00212	0	0.161
BVH55_14615	WP_017418349.1	Pyk	pyruvate kinase	0.00424	0.0138	0.0103	0	0.0172	0.0299	0.0226	0
BVH55_20625	WP_004392983.1	RpsR	30S ribosomal protein S18	0	0.0568	0.0217	0	0.017	0	0.0419	0
BVH55_12040	WP_003153397.1	ResD	DNA-binding response regulator	0.0207	0.0224	0.025	0	0.0167	0.0117	0.0184	0.0105
BVH55_01870	WP_077721741.1		rhodanese domain-containing protein	0.0103	0.00279	0.00267	0	0.0166	0.013	0.00343	0
BVH55_05935	WP_003155112.1		YajQ family cyclic di-GMP-binding protein	0	0.033	0.0737	0	0.0164	0.0214	0.0474	0
BVH55_14635	WP_007613079.1		NAD-dependent malic enzyme 4	0.0101	0.0175	0.0251	0	0.0163	0.0188	0.0215	0
BVH55_13850	WP_077722642.1	SecDF	protein translocase subunit SecDF	0.0202	0.0243	0.0163	0.0989	0.0163	0.0142	0.0328	0.0683
BVH55_06820	WP_003154804.1		DUF47 domain-containing protein	0.0162	0.0131	0	0	0.0163	0.0136	0	0
BVH55_07325	WP_063174785.1		NAD(P)-dependent oxidoreductase	0.00575	0.0156	0.00894	0	0.0163	0.0121	0.0115	0
BVH55_00955	WP_014416740.1	LysS	lysine--tRNA ligase	0.0166	0.0306	0.0206	0	0.0161	0.0308	0.0287	0.0152
BVH55_14225	WP_003152575.1	SdhB	succinate dehydrogenase iron-sulfur subunit	0.0164	0.0178	0.0238	0	0.016	0.0139	0.0438	0
BVH55_14120	WP_003152618.1		trigger factor	0.00586	0.0275	0.0121	0	0.0158	0.0313	0.0208	0
BVH55_05160	WP_003155341.1		glycerol-3-phosphate dehydrogenase/oxidase	0.0194	0.00972	0	0	0.0157	0.00631	0	0
BVH55_03895	WP_015388583.1	GatB	Asp-tRNA(Asn)/Glu-tRNA(Gln) amidotransferase subunit GatB	0.0243	0.0264	0.0252	0.0146	0.0155	0.0352	0.044	0.0212
BVH55_08010	WP_015388267.1	MurB	UDP-N-acetylenolpyruvoylglucosamine reductase	0.00546	0.00889	0	0	0.0155	0.00461	0.00364	0
BVH55_01250	WP_003156484.1	RpsQ	30S ribosomal protein S17	0.0476	0.155	0.0197	0	0.0154	0.129	0.152	0
BVH55_08785	WP_003154163.1		ribonuclease J	0	0.00793	0.0106	0	0.0154	0.0222	0.0273	0.0134
BVH55_18565	WP_007407592.1	MurA	UDP-N-acetylglucosamine 1-carboxyvinyltransferase	0.0057	0.00824	0.00197	0	0.0154	0.0112	0.00253	0
BVH55_08340	WP_077722189.1	FabD	[acyl-carrier-protein] S-malonyltransferase [Bacillus velezensis]	0	0.0113	0.0135	0	0.0148	0.0309	0.0278	0
BVH55_12220	WP_003153340.1		purine-nucleoside phosphorylase	0.00609	0	0	0	0.0148	0	0	0.00928
BVH55_13805	WP_077722640.1	AspS	aspartate--tRNA ligase	0.0126	0.0243	0.0421	0	0.0147	0.0319	0.0559	0.0128
BVH55_12610	WP_003153209.1		Glu/Leu/Phe/Val dehydrogenase	0.0136	0.0148	0.0236	0.0287	0.0147	0.0307	0.0364	0.139
BVH55_16815	WP_077723179.1		Aldo/keto reductase, related to diketogulonate reductase	0.018	0	0.0187	0	0.0146	0.0152	0.00799	0.00914
BVH55_08655	WP_003154212.1	Frr	ribosome-recycling factor	0.00447	0.0097	0.00928	0	0.0145	0.0151	0.0119	0
BVH55_18595	WP_003151172.1		ATP synthase subunit gamma	0.00865	0.025	0.0239	0	0.014	0.0317	0.0308	0
BVH55_11935	WP_003153426.1	RpsA	30S ribosomal protein S1	0.0433	0.0188	0.0494	0.0547	0.014	0.0183	0.0404	0.152
BVH55_03890	WP_007609878.1	GatA	Asp-tRNA(Asn)/Glu-tRNA(Gln) amidotransferase subunit GatA	0.00683	0.0407	0.0266	0	0.0138	0.0577	0.0409	0
BVH55_13720	WP_077722634.1	AlaS	alanine--tRNA ligase	0.00943	0.0153	0.00391	0	0.0137	0.0135	0.0126	0
BVH55_15750	WP_077722757.1		NADH-dependent alcohol dehydrogenase	0.00212	0.0253	0.0066	0	0.0137	0.00896	0.017	0
BVH55_16250	WP_003151923.1	LipA	lipoyl synthase	0.00278	0.0361	0.0173	0	0.0135	0.054	0.0296	0
BVH55_18845	WP_025853601.1		arginine--tRNA ligase	0.00595	0.00807	0.0154	0	0.0133	0.0239	0.0119	0
BVH55_05525	WP_077722012.1	SerC	3-phosphoserine/phosphohydroxythreonine transaminase	0.00922	0.0275	0.043	0	0.0131	0.0195	0.0645	0.0141
BVH55_08860	WP_077722211.1		competence/damage-inducible protein A	0.00796	0.0129	0.0124	0	0.0129	0.00672	0.0159	0.0182
BVH55_09330	WP_077722247.1		hypothetical protein	0.0251	0	0.00325	0.567	0.0127	0.0053	0.00418	0.43
BVH55_20375	WP_004393102.1	PurA	adenylosuccinate synthetase	0.00962	0.0167	0.0898	0.13	0.0125	0.0195	0.154	0.117
BVH55_08365	WP_003154301.1	FtsY	signal recognition particle-docking protein FtsY	0.0101	0.0136	0.00783	0	0.0122	0.0127	0	0
BVH55_11940	WP_014305316.1		(d)CMP kinase	0.0111	0.02	0.0153	0	0.012	0.0218	0.0148	0
BVH55_17830	WP_003151414.1	SecA	preprotein translocase subunit SecA	0.0128	0.00534	0.00919	0.0124	0.0119	0.00914	0.0144	0.009
BVH55_20630	WP_004392979.1	Ssb	single-stranded DNA-binding protein	0	0.0313	0.015	0.0405	0.0117	0.0325	0.0321	0.0293
BVH55_11700	WP_077722511.1		pantoate--beta-alanine ligase	0.00579	0.00942	0.003	0	0.0117	0.00978	0.00772	0
BVH55_14630	WP_003152441.1	AccD	acetyl-CoA carboxylase carboxyltransferase subunit beta	0.0285	0.0217	0.0148	0	0.0116	0.0338	0.0342	0.0174
BVH55_05165	WP_077721990.1		phospho-sugar mutase	0.0114	0.0263	0.0444	0.006	0.0116	0.0157	0.0285	0.0391
BVH55_04110	WP_003155677.1		LTA synthase family protein	0.00645	0.0126	0.00535	0	0.0115	0.00544	0.00172	0
BVH55_18690	WP_003151139.1	PrfA	peptide chain release factor 1	0.00233	0.00756	0.00723	0	0.0113	0.00982	0.0155	0
BVH55_20475	WP_025650097.1		glycoside hydrolase family 68 protein	0.007	0.00759	0.00726	0	0.0113	0.00296	0.007	0.00533
BVH55_08440	WP_003154281.1	SucD	succinate--CoA ligase subunit alpha	0.0248	0.0209	0.0286	0	0.0112	0.00932	0.0257	0.0589
BVH55_16050	WP_077722774.1		(2,3-dihydroxybenzoyl)adenylate synthase	0.0168	0.00664	0.00317	0	0.0111	0.00129	0.0102	0
BVH55_02670	WP_077721815.1		penicillin-binding transpeptidase domain-containing protein	0.00993	0.0175	0.0129	0.00522	0.011	0.0126	0.0132	0.0189
BVH55_07280	WP_057079974.1		aminopeptidase P family protein	0.00682	0.00986	0.00472	0.00957	0.011	0.00576	0.00606	0.0416
BVH55_20025	WP_014306132.1		methylmalonate-semialdehyde dehydrogenase (CoA acylating)	0.0119	0	0	0	0.011	0.00144	0	0.0259
BVH55_14065	WP_077722655.1	HemL	glutamate-1-semialdehyde-2,1-aminomutase	0.0116	0.00837	0.01	0.0243	0.0109	0.00489	0.0129	0.0176
BVH55_14330	WP_014305542.1		phenylalanine--tRNA ligase subunit beta	0.0103	0.01	0.0107	0	0.0108	0.0148	0.0151	0
BVH55_11650	WP_077722507.1		peptidase - Membrane carboxypeptidase	0.0134	0.0145	0.00926	0	0.0108	0.0098	0.0107	0
BVH55_10945	WP_077722451.1		betaine-aldehyde dehydrogenase	0.0301	0.00181	0	0.0141	0.0108	0	0	0.0561
BVH55_13150	WP_077722602.1		4-hydroxy-3-methylbut-2-enyl diphosphate reductase	0.00527	0.00572	0	0	0.0107	0.00445	0.00351	0
BVH55_01735	WP_077721730.1		Phytoene dehydrogenase-related protein	0	0.00531	0.0135	0	0.0106	0.0179	0.0131	0.00498
BVH55_14440	WP_003152493.1	RpmI	50S ribosomal protein L35	0.0627	0.15	0.13	0	0.0102	0.0741	0.184	0
BVH55_15065	WP_077722719.1	PepV	dipeptidase PepV	0.00894	0.00776	0	0.0902	0.0101	0	0.00477	0.0763
BVH55_12515	WP_003153241.1	GndA	phosphogluconate dehydrogenase (NADP(+)-dependent, decarboxylating)	0.0159	0.0364	0.0348	0	0.01	0.0194	0.0518	0.00538
BVH55_10280	WP_077722384.1	Tkt	transketolase	0.0223	0.0175	0.018	0	0.01	0.0105	0.0265	0.0454
BVH55_17940	WP_070082459.1		LytR family transcriptional regulator	0.0041	0.00889	0	0	0.00995	0.00519	0	0
BVH55_07545	WP_003154562.1		ABC transporter ATP-binding protein	0.00461	0.00833	0.00478	0	0.00994	0.013	0.00819	0
BVH55_20020	WP_071392493.1	IolB	5-deoxy-glucuronate isomerase	0.0214	0	0	0.385	0.00989	0	0	0.307
BVH55_13810	WP_070082158.1		histidine--tRNA ligase	0.0039	0.0127	0.0142	0	0.00948	0.0115	0.0312	0
BVH55_02020	WP_003156670.1		hypothetical protein- Uncharacterized conserved protein YecA UPF0149 family	0.00233	0.0177	0.00241	0	0.00941	0.00982	0.0062	0
BVH55_07820	WP_077722170.1	Pyc	pyruvate carboxylase	0.0123	0.00782	0.00897	0.0182	0.00934	0.00548	0.0115	0.033
BVH55_07675	WP_077722163.1		MlnI	0.0182	0.0148	0.0497	0.201	0.00923	0.0154	0.0608	0.153
BVH55_16895	WP_003151719.1		FMN-dependent NADH-azoreductase	0.0113	0.0164	0.0314	0.0477	0.00918	0	0.0101	0.104
BVH55_13300	WP_003152895.1	DnaJ	molecular chaperone DnaJ	0.00441	0.012	0.00229	0	0.00893	0.00559	0.00883	0.00673
BVH55_13195	WP_077722605.1	GlyS	glycine--tRNA ligase subunit beta	0.0061	0.00793	0.00506	0	0.00888	0.00515	0.00325	0.00372
BVH55_08075	WP_003154410.1		cell division protein SepF	0	0	0.00565	0	0.00881	0.0092	0.00726	0
BVH55_08850	WP_077722210.1		DUF4115 domain-containing protein	0.0134	0.00874	0.00279	0	0.0087	0.00681	0	0
BVH55_16740	WP_077722826.1		iron(3+)-hydroxamate-binding protein fhuD	0.00265	0	0	0	0.00859	0.00448	0	0
BVH55_11675	WP_077722508.1		pyridoxal phosphate-dependent aminotransferase	0.00632	0.00685	0.0109	0	0.00852	0.0107	0.0168	0
BVH55_04495	WP_077721945.1		2-oxo acid dehydrogenase subunit E2	0.0146	0	0	0.00877	0.00844	0	0	0.0826
BVH55_06995	WP_025851741.1		serine protease	0.00778	0	0	0	0.0084	0	0	0.0237
BVH55_15150	WP_003152297.1	LeuS	leucine--tRNA ligase	0.00721	0.00223	0.00107	0.00866	0.00833	0.00609	0.00274	0.00628
BVH55_01085	WP_015388783.1		glutamate--tRNA ligase	0.0103	0.013	0.00711	0.00721	0.00832	0.013	0.0183	0
BVH55_10230	WP_077722380.1		peptidase G2	0.0226	0.00223	0	0.0173	0.00832	0	0	0.0219
BVH55_15945	WP_077723175.1		nicotinate phosphoribosyltransferase	0.0102	0.0166	0.0141	0	0.00824	0.0129	0.0203	0
BVH55_18400	WP_003151237.1	Mbl	rod shape-determining protein Mbl	0	0.0027	0	0	0.00805	0.0147	0	0
BVH55_14445	WP_071543361.1	InfC	translation initiation factor IF-3	0.0149	0.0215	0	0	0.00802	0.0126	0.00661	0
BVH55_19445	WP_070082563.1	DltA	D-alanine--poly(phosphoribitol) ligase subunit 1	0.00165	0.00178	0	0	0.00799	0	0	0
BVH55_19635	WP_017418596.1	GalE	UDP-glucose 4-epimerase GalE	0.0269	0.00266	0.00254	0	0.00793	0	0	0.00746
BVH55_00560	WP_003150709.1	SerS	serine--tRNA ligase	0.00584	0.00845	0.00808	0	0.00788	0.00987	0.013	0
BVH55_14275	WP_017418310.1		electron transfer flavoprotein subunit beta/FixA family protein	0	0	0	0	0.00782	0	0	0
BVH55_08455	WP_012117550.1	TrmFO	FADH(2)-oxidizing methylenetetrahydrofolate--tRNA-(uracil(54)-C(5))-methyltransferase TrmFO	0.00761	0.0144	0	0	0.0077	0.0113	0	0
BVH55_15645	WP_003152143.1		type 1 glutamine amidotransferase	0.00951	0	0	0.48	0.0077	0	0	0.174
BVH55_12020	WP_077722535.1		phosphoglycerate dehydrogenase	0.00315	0.0239	0.0376	0	0.00766	0.0226	0.0967	0.0144
BVH55_14045	WP_060674740.1		valine--tRNA ligase	0.00847	0.0245	0.00683	0.00396	0.00761	0.0143	0.00752	0
BVH55_12765	WP_007408348.1	AccC	acetyl-CoA carboxylase biotin carboxylase subunit	0.00184	0.00798	0.0134	0.0155	0.00744	0.00155	0.0172	0.00561
BVH55_19465	WP_025853645.1		branched-chain amino acid aminotransferase	0.00457	0.0248	0.0119	0.00962	0.0074	0.0174	0.0274	0.0139
BVH55_15345	WP_003152233.1		carbonic anhydrase	0	0.00475	0.0273	0	0.00709	0.0333	0.0292	0.0133
BVH55_07505	WP_043867055.1		efflux RND transporter periplasmic adaptor subunit	0.00438	0.0166	0.0159	0	0.00709	0.0129	0.0175	0
BVH55_13880	WP_007408186.1	Tgt	tRNA guanosine(34) transglycosylase Tgt	0.00217	0.0188	0.0113	0	0.00703	0.011	0.0145	0
BVH55_07985	WP_014417717.1		UDP-N-acetylmuramoyl-L-alanyl-D-glutamate--2,6-diaminopimelate ligase	0.00169	0.0147	0.00175	0	0.00684	0.0128	0.0113	0
BVH55_13325	WP_013352938.1	LepA	elongation factor 4	0.00406	0.00588	0.00141	0	0.00658	0.00687	0.00361	0
BVH55_14660	WP_003152435.1		bifunctional oligoribonuclease/PAP phosphatase NrnA	0	0	0.00274	0.0222	0.00642	0.00893	0.0106	0
BVH55_18740	WP_003151103.1	Fsa	fructose-6-phosphate aldolase	0.0195	0.0212	0.0405	0	0.00632	0.0363	0.052	0
BVH55_14620	WP_003152443.1	PfkA	6-phosphofructokinase	0.00519	0.0141	0.00269	0	0.0063	0.011	0.00346	0
BVH55_04740	WP_077721965.1		glutamate-1-semialdehyde 2,1-aminomutase	0	0.0105	0.008	0	0.00625	0.00652	0.00514	0
BVH55_14270	WP_017418309.1		electron transfer flavoprotein subunit alpha/FixB family protein	0.0204	0	0	0.0107	0.00618	0	0	0.0311
BVH55_18035	WP_077722941.1		UDP-glucose--polyglycerol phosphate alpha-glucosyltransferase	0.00862	0.0134	0.00639	0	0.00598	0.00208	0.00821	0
BVH55_14150	WP_007408142.1	IlvC	ketol-acid reductoisomerase	0.00726	0.0157	0.0979	0.0102	0.00588	0.0164	0.239	0.103
BVH55_02920	WP_077721834.1		UDP-N-acetylmuramoyl-tripeptide--D-alanyl-D-alanine ligase	0.00726	0.00591	0.00188	0	0.00588	0.0123	0	0
BVH55_16600	WP_077722815.1	FumC	class II fumarate hydratase	0.00179	0.00777	0.00557	0	0.0058	0.00605	0.00716	0
BVH55_14230	WP_003152573.1	SdhA	succinate dehydrogenase flavoprotein subunit	0.00706	0.0046	0.00879	0.0178	0.00572	0.00119	0.00753	0.0387
BVH55_08160	WP_077722181.1	PyrF	orotidine-5'-phosphate decarboxylase	0.0139	0.0864	0.0503	0	0.00561	0.0644	0.0785	0
BVH55_02915	WP_003156199.1		D-alanine--D-alanine ligase	0.00229	0.00746	0	0	0.00557	0.00581	0.00306	0
BVH55_08140	WP_077722180.1	CarA	carbamoyl-phosphate synthase small subunit	0.00227	0.0567	0.0425	0	0.00552	0.0711	0.0364	0
BVH55_17725	WP_070082446.1		DUF4097 domain-containing protein	0.0068	0.00984	0.0047	0	0.00551	0.00958	0.00302	0.0138
BVH55_14885	WP_077722710.1		SGNH/GDSL hydrolase family protein	0.0132	0.00359	0	0.0975	0.00536	0	0.00441	0.0303
BVH55_16715	WP_077722824.1		oxalate decarboxylase	0.0107	0	0	0.0902	0.00521	0	0	0.00654
BVH55_16980	WP_077722851.1	Rnr	ribonuclease R	0.0032	0.00462	0.00552	0	0.00517	0.0045	0.00426	0
BVH55_00725	WP_077721688.1	MetG	methionine--tRNA ligase	0.00125	0.0149	0.00518	0	0.00505	0.0105	0.00499	0.00381
BVH55_16420	WP_007410089.1	SufS	cysteine desulfurase	0	0.00663	0.00423	0	0.00495	0.00861	0.00272	0
BVH55_11970	WP_003153413.1	GudB	Glu/Leu/Phe/Val dehydrogenase	0.00781	0.0127	0.0121	0	0.00474	0.00824	0.0182	0.00595
BVH55_05325	WP_077722003.1	Dat	D-amino-acid transaminase	0.00292	0.00634	0.0091	0.0492	0.00473	0	0	0.0446
BVH55_13950	WP_003152668.1	PheA	prephenate dehydratase	0	0.00315	0.012	0	0.0047	0.00491	0	0
BVH55_05685	WP_024085090.1		globin-coupled sensor protein	0	0.00418	0.018	0	0.00467	0.013	0.0462	0
BVH55_20440	WP_004393063.1	RplI	50S ribosomal protein L9	0	0.00602	0	0	0.0045	0.00469	0.0222	0
BVH55_05560	WP_003155224.1	HmoB	heme-degrading oxygenase HmoB	0.00997	0.0108	0	0	0.00404	0	0	0
BVH55_01495	WP_003156784.1		alcohol dehydrogenase	0.00476	0	0	0	0.00385	0	0	0
BVH55_15840	WP_007408665.1		BMP family ABC transporter substrate-binding protein	0.00464	0.0427	0.0529	0.107	0.00375	0.0157	0.124	0.106
BVH55_08120	WP_003154392.1	PyrR	bifunctional pyrimidine operon transcriptional regulator/uracil phosphoribosyltransferase	0.00915	0.0645	0.0474	0.0385	0.0037	0.0541	0.0549	0
BVH55_08265	WP_003154339.1	RlmN	23S rRNA (adenine(2503)-C(2))-methyltransferase RlmN	0	0.00495	0.00236	0	0.00369	0.00578	0.00608	0
BVH55_08100	WP_077722179.1	IleS	isoleucine--tRNA ligase	0.0027	0.00682	0.00839	0.00378	0.00364	0.00607	0.00599	0.00274
BVH55_07615	WP_071391889.1		peptide deformylase	0.0045	0	0.00933	0	0.00364	0.0038	0.006	0
BVH55_08310	WP_070081813.1		hypothetical protein - DAK2 domain fusion protein YloV	0	0	0.00155	0	0.00362	0.00378	0	0
BVH55_13105	WP_007408298.1	IspG	4-hydroxy-3-methylbut-2-en-1-yl diphosphate synthase (flavodoxin)	0	0	0	0	0.00357	0.00186	0	0
BVH55_11420	WP_077722487.1		virulence factor	0.00439	0.00238	0.00228	0	0.00355	0	0	0.0134
BVH55_15755	WP_007408652.1		NADH-dependent alcohol dehydrogenase	0.00856	0.00928	0	0.018	0.00346	0.00181	0	0.0261
BVH55_16490	WP_003151841.1		acetyl-CoA acetyltransferase	0.00635	0	0	0	0.00343	0	0	0.0258
BVH55_00795	WP_004264654.1		50S ribosomal protein L25	0	0	0	0.0345	0.00332	0	0	0.0999
BVH55_01055	WP_007410388.1		ATP-dependent Clp protease ATP-binding subunit	0.00817	0.00332	0.0106	0.0301	0.00331	0.00518	0.00817	0.0343
BVH55_02120	WP_003156640.1		glycine betaine/L-proline ABC transporter ATP-binding protein	0	0.00644	0.00205	0	0.00321	0.00335	0	0
BVH55_07530	WP_077722150.1		PTS fructose transporter subunit IIA	0.00522	0.0113	0.00271	0	0.00317	0.0132	0.00522	0
BVH55_08380	WP_003154298.1	Ffh	signal recognition particle protein	0.00186	0	0.00192	0	0.003	0	0	0
BVH55_15730	WP_077722755.1		glucose-6-phosphate isomerase	0.00368	0.014	0.0114	0	0.00298	0.00466	0.0245	0.028
BVH55_04515	WP_003155532.1		6-phospho-alpha-glucosidase	0.00184	0	0	0.00775	0.00298	0	0	0.0169
BVH55_14675	WP_003152432.1		metal-dependent hydrolase	0.0182	0	0	0	0.00294	0	0	0
BVH55_01095	WP_077721696.1	CysS	cysteine--tRNA ligase	0	0.00385	0	0	0.00288	0.003	0.00473	0
BVH55_09115	WP_003154060.1	NrdE	class 1b ribonucleoside-diphosphate reductase subunit alpha	0	0.00385	0.00245	0	0.00287	0.000999	0	0
BVH55_07335	WP_077722137.1		penicillin-binding protein 2	0.00466	0.00885	0.00121	0	0.00283	0.00689	0.00311	0
BVH55_12510	WP_053573216.1		glucose-6-phosphate dehydrogenase	0.00169	0.00367	0.00527	0	0.00274	0.00858	0.00677	0
BVH55_16495	WP_077722804.1		3-hydroxyacyl-CoA dehydrogenase	0.0115	0	0	0.0265	0.00255	0	0	0.0512
BVH55_00695	WP_004264723.1	RicT	stage 0 sporulation protein	0	0.00326	0.0125	0	0.00244	0.00254	0.00802	0
BVH55_18925	WP_003151052.1	SpeE	spermidine synthase	0.003	0.00325	0	0	0.00243	0.0076	0	0
BVH55_08030	WP_077722177.1		peptidase S8	0.00289	0	0	0.0803	0.00234	0	0	0.0176
BVH55_14545	WP_077722688.1	PolA	DNA polymerase I	0.00188	0.00204	0	0	0.00229	0.000795	0	0
BVH55_10880	WP_077722448.1		peptidoglycan-binding protein	0.0113	0.00307	0	0	0.00229	0	0	0
BVH55_05440	WP_003155257.1		sodium ABC transporter ATP-binding protein	0	0.00301	0.00864	0	0.00225	0.0211	0.0185	0
BVH55_02330	WP_077721773.1	SrfAA	non-ribosomal peptide synthetase	0.000231	0.002	0.00311	0	0.00224	0.0129	0.0363	0
BVH55_12155	WP_077722544.1		DUF1002 domain-containing protein	0	0.00901	0	0	0.00224	0	0	0
BVH55_13215	WP_007408285.1	Era	GTPase Era	0	0	0	0	0.00223	0.00465	0	0
BVH55_01685	WP_077721721.1		export ABC transporter ATP-binding protein	0	0.0376	0.0249	0	0.00216	0.0451	0.0356	0
BVH55_20045	WP_007614881.1	HtpG	molecular chaperone HtpG	0.00529	0.0129	0.00411	0	0.00214	0	0.0106	0.00403
BVH55_01525	WP_077721704.1		iron-uptake system-binding protein	0.0026	0	0	0	0.00211	0.0132	0.0104	0
BVH55_17820	WP_007407468.1	PrfB	peptide chain release factor 2	0.00253	0.00275	0.00525	0	0.00205	0.00855	0.00337	0
BVH55_07320	WP_044053153.1		methyl-accepting chemotaxis protein	0	0	0.00524	0	0.00205	0	0.0101	0.0077
BVH55_15660	WP_077722748.1		chemotaxis protein	0	0	0.00778	0	0.00202	0.00422	0.01	0
BVH55_11910	WP_003153434.1		glycerol-3-phosphate dehydrogenase (NAD(P)(+))	0.0024	0.0156	0	0	0.00194	0.00405	0.0064	0
BVH55_03905	WP_070081472.1		AcrB/AcrD/AcrF family protein	0.00316	0.00257	0.00574	0.00665	0.00192	0.00801	0.0274	0.012
BVH55_17995	WP_077722936.1		amidase	0	0	0	0	0.0019	0.00198	0	0
BVH55_02110	WP_003156642.1		toxic anion resistance protein	0	0.00496	0.00474	0	0.00185	0.00966	0.0122	0
BVH55_03855	WP_007408910.1	PcrA	DNA helicase PcrA	0	0	0.00116	0	0.00181	0.00189	0	0
BVH55_08555	WP_077722196.1	FliY	flagellar motor switch phosphatase FliY	0	0	0.00923	0	0.0018	0.00752	0.0119	0
BVH55_08980	WP_077722219.1	FabD	[acyl-carrier-protein] S-malonyltransferase [Bacillus velezensis]	0.00222	0.00722	0.00921	0	0.0018	0.00375	0.0133	0
BVH55_10490	WP_077722402.1		non-ribosomal peptide synthetase	0.00473	0.000342	0.000327	0.0159	0.00179	0.000266	0	0.0173
BVH55_19460	WP_077723027.1	DltD	D-alanyl-lipoteichoic acid biosynthesis protein DltD	0	0.00911	0.00218	0	0.0017	0.00177	0	0
BVH55_02335	WP_077721774.1	SrfAB	non-ribosomal peptide synthetase	0.000231	0.002	0.00359	0	0.00168	0.00643	0.0157	0.000703
BVH55_14915	WP_007613147.1		tyrosine--tRNA ligase	0	0	0.00408	0	0.00159	0.00332	0	0
BVH55_08830	WP_070081837.1		peptidase M16	0.0058	0.0021	0.00602	0	0.00157	0	0.00258	0
BVH55_16215	WP_003151938.1		homoserine dehydrogenase	0	0	0.00397	0	0.00155	0.00323	0.0051	0
BVH55_01615	WP_007408011.1		phosphoglucosamine mutase	0.0037	0.00601	0.00192	0	0.0015	0.00312	0.00246	0
BVH55_10980	WP_015388115.1	SucA	2-oxoglutarate dehydrogenase subunit E1	0	0.00666	0.00909	0.00369	0.00142	0.00444	0.0105	0
BVH55_12270	WP_003153322.1	AspA	aspartate ammonia-lyase	0.00174	0.00189	0	0	0.00141	0.00589	0	0
BVH55_12865	WP_070082106.1	GcvPB	glycine dehydrogenase subunit 2	0.00674	0	0.00699	0	0.00136	0	0.00899	0.0206
BVH55_10500	WP_077722404.1		non-ribosomal peptide synthetase	0.00728	0.000225	0	0.028	0.00135	0	0	0.0304
BVH55_11550	WP_077722499.1		carboxypeptidase M32	0.00662	0.00718	0.00343	0.0139	0.00134	0	0.00441	0.0505
BVH55_09015	WP_077722223.1		polyketide synthase	0.00212	0.00409	0.00538	0.0168	0.00133	0.00179	0.00534	0.0122
BVH55_03815	WP_025853962.1	PurH	bifunctional phosphoribosylaminoimidazolecarboxamide formyltransferase	0.00162	0	0.0822	0	0.00131	0	0.121	0.00986
BVH55_02235	WP_071181519.1	PruA	L-glutamate gamma-semialdehyde dehydrogenase	0.00161	0	0	0.00676	0.0013	0	0.00214	0.0196
BVH55_08875	WP_003154140.1	Rny	ribonuclease Y	0.00478	0.0104	0	0.0201	0.00129	0.00135	0.00425	0
BVH55_14745	WP_077722699.1		acyl--CoA ligase	0	0.0068	0	0	0.00127	0.00132	0	0.00956
BVH55_01725			hypothetical protein	0	0.000565	0.00054	0	0.00126	0.0022	0.00208	0
BVH55_08145	WP_071391856.1	CarB	carbamoyl-phosphate synthase (glutamine-hydrolyzing) large subunit	0.000773	0.0377	0.00802	0	0.00125	0.0313	0.0206	0.00471
BVH55_11415	WP_007409524.1	IlvD	dihydroxy-acid dehydratase	0	0.00804	0.0123	0.0374	0.0012	0.00501	0.0237	0.0362
BVH55_00890	WP_004264608.1	FtsH	cell division protein FtsH	0	0.00421	0.00403	0.0381	0.00105	0.00109	0.00518	0.0118
BVH55_14475	WP_077723171.1	ThrS	threonine--tRNA ligase	0	0.00558	0.00134	0	0.00104	0.00761	0.00172	0
BVH55_06990	WP_077722117.1	MetE	5-methyltetrahydropteroyltriglutamate--homocysteine S-methyltransferase	0.00434	0.00118	0.00676	0	0.000879	0	0.00869	0
BVH55_16040	WP_077722773.1		non-ribosomal peptide synthetase	0.00349	0.000756	0.000361	0	0.000846	0	0.00232	0
BVH55_07665	WP_077722161.1		polyketide synthase	0.00135	0.00475	0.00175	0	0.000545	0.00171	0.00314	0.00513
BVH55_07650	WP_077722158.1		polyketide synthase	0	0.000928	0.00325	0	0.000462	0.000723	0.0038	0
BVH55_07645	WP_077722157.1		polyketide synthase	0	0	0.000541	0	0.000422	0	0.00208	0.00318
BVH55_07655	WP_077722159.1		polyketide synthase	0.00106	0.00115	0.00368	0	0.000287	0.0003	0.00426	0
BVH55_09005	WP_077722221.1		non-ribosomal peptide synthetase	0.000831	0.00108	0.00396	0	0.000269	0.000281	0.00509	0.00304
BVH55_09010	WP_077722222.1		polyketide synthase	0.00111	0.00181	0.00307	0	0.00015	0.000781	0.0032	0.00169
BVH55_12420	WP_077722563.1		polyketide synthase	0.000318	0	0.000165	0	0.000129	0.000134	0	0
BVH55_10495	WP_077722403.1		non-ribosomal peptide synthetase	0.00201	0	0	0	0.000125	0	0	0.00753
BVH55_09020	WP_077722224.1		non-ribosomal peptide synthetase	0.000152	0.000165	0.00126	0	0.000123	0	0.00142	0
BVH55_08150	WP_003154380.1		dihydroorotate dehydrogenase electron transfer subunit	0	0.0666	0.0134	0	0	0.0874	0.0345	0
BVH55_08130	WP_070081798.1		aspartate carbamoyltransferase catalytic subunit	0	0.00886	0.00282	0	0	0.0207	0.00726	0
BVH55_16210	WP_077722783.1		threonine synthase	0.00466	0.0126	0.0121	0	0	0.0118	0.0342	0
BVH55_08180	WP_024085289.1	Sat	sulfate adenylyltransferase	0.00217	0.0118	0.0225	0.0456	0	0.011	0.0433	0.125
BVH55_17595	WP_077722903.1		peptidase C40	0.00176	0	0	0	0	0.0104	0	0
BVH55_12750	WP_007408350.1	FolD	bifunctional methylenetetrahydrofolate dehydrogenase/methenyltetrahydrofolate cyclohydrolase	0	0	0.0182	0	0	0.00741	0.039	0
BVH55_18190	WP_003151317.1	AlsS	acetolactate synthase AlsS	0	0.011	0.0526	0	0	0.00735	0.0599	0
BVH55_08165	WP_007611309.1		orotate phosphoribosyltransferase	0	0.0214	0	0	0	0.00666	0.00525	0
BVH55_12275	WP_003153321.1		type I asparaginase	0	0	0	0	0	0.00637	0	0
BVH55_05155	WP_007610291.1	GlpK	glycerol kinase	0.00501	0.0127	0.00173	0	0	0.00564	0.00222	0.0254
BVH55_04290	WP_003155605.1	Map	type I methionyl aminopeptidase	0	0	0.0069	0	0	0.00562	0.00886	0
BVH55_09325	WP_077722246.1		hypothetical protein	0.0124	0	0	0.0262	0	0.00526	0	0.0948
BVH55_12160	WP_077722545.1	LysA	diaminopimelate decarboxylase	0	0.00613	0	0	0	0.00478	0.00754	0
BVH55_00910	WP_004264603.1	CysK	cysteine synthase A	0	0	0	0	0	0.00454	0.0143	0
BVH55_19235	WP_077723013.1		sucrose-6-phosphate hydrolase	0	0.0075	0	0	0	0.00438	0	0
BVH55_05595	WP_077722015.1		ketoacyl-ACP synthase III	0	0.00552	0	0	0	0.0043	0.017	0.00776
BVH55_12595	WP_071391643.1		2-oxoisovalerate dehydrogenase	0	0.00272	0	0	0	0.00424	0	0
BVH55_04190	WP_017419086.1		RNA helicase	0	0	0.00228	0	0	0.00372	0	0
BVH55_01690	WP_077721722.1		ABC transporter permease	0	0.00447	0.00854	0	0	0.00348	0	0.00628
BVH55_02340	WP_077721775.1	SrfAC	non-ribosomal peptide synthetase	0	0	0	0	0	0.00328	0.0129	0
BVH55_17555	WP_051025539.1		hypothetical protein	0	0	0	0	0	0.00271	0.0299	0
BVH55_00505	WP_077721681.1	GyrA	DNA gyrase subunit A	0.00101	0.00658	0.00105	0	0	0.00256	0.00269	0
BVH55_17590	WP_012118536.1	TrxB	thioredoxin-disulfide reductase	0	0.00566	0.00271	0	0	0.00221	0.00348	0
BVH55_14140	WP_003152604.1	LeuB	3-isopropylmalate dehydrogenase	0	0	0.0047	0	0	0.00192	0.00907	0
BVH55_11850	WP_003153459.1	AroC	chorismate synthase	0	0	0.0044	0	0	0.00179	0.00283	0
BVH55_11795	WP_077722519.1	AroA	3-phosphoshikimate 1-carboxyvinyltransferase	0	0.0021	0.012	0	0	0.00163	0.0103	0
BVH55_19070	WP_025649395.1		ATP-grasp domain-containing protein	0.00175	0	0.0146	0	0	0.00148	0.0257	0
BVH55_04150	WP_033574964.1		aldehyde dehydrogenase	0	0	0.00708	0	0	0.00144	0.00682	0
BVH55_07670	WP_077722162.1		MlnH	0	0	0.00134	0	0	0.000544	0.00516	0
BVH55_07660	WP_077722160.1		polyketide synthase	0	0.000943	0.000902	0	0	0.000367	0.00232	0.00265
BVH55_01715	WP_077721726.1		non-ribosomal peptide synthetase	0	0.00025	0	0	0	0.000195	0.000308	0
BVH55_00375	WP_077721656.1		hypothetical protein	0.0285	0.054	0.0221	0.00998	0	0	0	0
BVH55_00455	WP_077721672.1	TopB	type IA DNA topoisomerase	0.00113	0.00491	0.00469	0	0	0	0.00151	0
BVH55_01490	WP_077721702.1		hypothetical protein-FBPase/IMPase/glpX-like domain	0.0157	0	0	0	0	0	0	0
BVH55_02095	WP_003156645.1		chemical-damaging agent resistance protein C	0	0	0.00447	0.254	0	0	0	0.118
BVH55_02350	WP_077721777.1		aminotransferase class I/II-fold pyridoxal phosphate-dependent enzyme	0.0019	0	0.00394	0	0	0	0.00759	0
BVH55_03770	WP_077721897.1	PurK	5-(carboxyamino)imidazole ribonucleotide synthase	0	0	0.00655	0	0	0	0.00281	0
BVH55_03775	WP_007408896.1	PurB	adenylosuccinate lyase	0	0	0.024	0	0	0	0.0282	0.0117
BVH55_03795	WP_077721898.1	PurL	phosphoribosylformylglycinamidine synthase subunit PurL	0	0	0.0289	0	0	0	0.0372	0.0034
BVH55_03800	WP_077721899.1		amidophosphoribosyltransferase	0	0	0.0343	0	0	0	0.0579	0
BVH55_03820	WP_077721901.1	PurD	phosphoribosylamine--glycine ligase	0.00196	0	0.0529	0.00825	0	0	0.0444	0.012
BVH55_04020	WP_007408938.1		hypothetical protein-VOC family protein	0.00684	0	0	0.317	0	0	0	0.0834
BVH55_04910	WP_003155420.1		catalase	0.00516	0	0.00535	1.56	0	0	0.00459	0.519
BVH55_05650	WP_077722018.1		peptidase S8	0	0	0	0.994	0	0	0	0.258
BVH55_06145	WP_003155041.1	OppC	oligopeptide ABC transporter permease OppC	0	0	0	0.0799	0	0	0	0.0496
BVH55_06460	WP_057080073.1	LacG	6-phospho-beta-galactosidase	0	0	0	0.0224	0	0	0	0.0217
BVH55_07250	WP_003154669.1		DUF2187 domain-containing protein	0.0271	0	0.0281	0.171	0	0	0	0.124
BVH55_07555	WP_070081754.1		aminopeptidase	0.00404	0.00438	0.00419	0	0	0	0.00269	0
BVH55_07640	WP_077722156.1		polyketide synthase	0.000203	0.00044	0.000631	0	0	0	0.00108	0.000618
BVH55_08535	WP_003154244.1	FlgG	flagellar basal body rod protein FlgG	0	0	0	0	0	0	0.0128	0
BVH55_09025	WP_077722225.1		polyketide synthase	0.000999	0.00108	0.00173	0.0042	0	0	0.00266	0.00305
BVH55_10170	WP_077722371.1	AdhP	alcohol dehydrogenase AdhP	0	0	0	0.0515	0	0	0	0.097
BVH55_10635	WP_077722420.1		non-ribosomal peptide synthetase	0.000325	0	0.000674	0.00137	0	0	0.000866	0
BVH55_12115	WP_003153372.1		6,7-dimethyl-8-ribityllumazine synthase	0.0107	0	0	0.452	0	0	0	0.311
BVH55_12445	WP_077722568.1		long-chain fatty acid--CoA ligase	0.00182	0	0.00189	0	0	0	0	0.0111
BVH55_12490	WP_003153250.1	NamA	NADPH dehydrogenase NamA	0	0	0	0	0	0	0	0.0149
BVH55_12600	WP_077722575.1	LpdA	dihydrolipoyl dehydrogenase	0	0	0	0.0221	0	0	0	0.0213
BVH55_13560	WP_077722625.1		PTS mannose transporter subunit IIABC	0	0	0	0.016	0	0	0	0.00387
BVH55_14155	WP_003152598.1	IlvN	acetolactate synthase small subunit	0	0	0	0	0	0	0.0192	0
BVH55_14880	WP_063636788.1		type 1 glutamine amidotransferase	0.0098	0	0	0.0618	0	0	0	0.0149
BVH55_15135	WP_077722724.1		alpha-glucosidase/alpha-galactosidase	0.00383	0	0	0.00806	0	0	0	0.0526
BVH55_15550	WP_070082256.1		DinB family protein	0	0	0	0.0645	0	0	0	0.0934
BVH55_15745	WP_003152112.1		hydrolase	0.00387	0	0	0.0163	0	0	0	0.0707
BVH55_16085	WP_003151992.1		cytosol aminopeptidase	0	0.00181	0.00173	0	0	0	0.00667	0
BVH55_16840	WP_077722835.1		assimilatory sulfite reductase (NADPH) flavoprotein subunit	0	0.00298	0	0	0	0	0.00367	0
BVH55_17620	WP_070082434.1		multidrug ABC transporter permease	0.00281	0.00305	0.00437	0.0118	0	0	0.00375	0.00428
BVH55_18040	WP_003151361.1	TagD	glycerol-3-phosphate cytidylyltransferase	0.0128	0.00696	0.00665	0	0	0	0	0
BVH55_18185	WP_003151318.1	BudA	acetolactate decarboxylase	0	0.0106	0.0135	0	0	0	0.0173	0
BVH55_19255	WP_077723015.1		peptidase S8	0.00103	0	0	0.217	0	0	0	0.044
BVH55_19615	WP_039253317.1	UgpC	sn-glycerol-3-phosphate ABC transporter ATP-binding protein UgpC	0	0	0	0	0	0	0	0.0207
BVH55_19650	WP_077723039.1		5-methyltetrahydropteroyltriglutamate--homocysteine S-methyltransferase	0	0.00712	0.0341	0.0737	0	0	0.00584	0.0467
BVH55_19990	WP_077723070.1		sugar phosphate isomerase/epimerase	0.00286	0	0	0.494	0	0	0	0.175
BVH55_20140	WP_007614902.1	AhpF	alkyl hydroperoxide reductase subunit F	0.00163	0.00176	0.00675	0.041	0	0	0.00433	0.0297
BVH55_20285	WP_004393125.1		cupin	0	0	0	0.131	0	0	0	0.106
